# Supplementary material for: Using proteomics to advance the search for potential biomarkers for preeclampsia: A systematic review and meta-analysis
Source: PLoS One. 2019 Apr 5;14(4):e0214671. doi: 10.1371/journal.pone.0214671 (PMC6450632; doi:10.1371/journal.pone.0214671)
Supplement: S1 Table — (XLSX) [file pone.0214671.s002.xlsx]

## Sheet: S1
S1 Table. Summary of population demographics from eligible datasets.
Reference	Biological sample type	Time of collection	Gestation matched control	Included mothers that smoked during pregnancy	Number of patients	Body Mass Index	Mode of delivery	Maternal age	Gestational age at delivery (weeks)	Birth weight	Ethnicity	Country of study	Overall Score for Quality Assessment (out of 10)
Auer et al 2010	P	3T	No	NR	NP: n=6 PE: n=7 FGR: n=7 PE with FGR: n=7	NR	NR	NP: 32.90 ± 6.58 PE: 34.00 ± 6.95 PE with FGR: 32.57 ± 4.20 FGR: 30.21 ± 2.93	NP: 37.87 ± 3.58 PE: 32.61 ± 2.95 PE with FGR: 32.87 ± 1.25 FGR: 34.02 ± 1.85	NP: 3,352.86 ± 421.31 PE: 1,734.29 ± 618.43 PE with FGR: 1,338.57 ± 270.0 FGR: 1,755.00 ± 639.44	Caucasian	France	7
Cecconi et al 2011	UCB, AF	3T	Yes	NR	NP n=10 FGR n=10	NR	CS	NR, matched	NR (Full term deliveries)	NR	Caucasian	Italian	9
Karamessinis et al 2008	UCB	3T	Yes	Yes	NP n=10 FGR n=10 (4 with PE)	NR	CS, VD	NP: 29 ± 5 FGR: 29 ± 3	NP: 38.6 ± 1.2 FGR: 38.5 ± 1.33	NP: 3,276 ± 356 FGR: 2,359 ± 197	Caucasian	Greece	9
Miao et al 2014a	PL	3T	Yes	NR	NP n=10 FGR n=10	NP: 25.06 ± 2.96 FGR: 25.73 ± 2.62	CS, VD	NP: 28.20 ± 3.41 FGR: 26.30 ± 2.41	NP: 38.64 ± 1.06 FGR: 37.62 ± 2.20	NP: 3,305.00 ± 338.67 FGR: 1,949.00 ± 325.93	Asian	China	10
Wolter et al 2016b	S	3T	Yes	Yes	NP n=15 FGR n=15	NP: 23.7 (20.8–26.6) FGR: 24.2 (22.4–26.1)	NR	NP: 31.7 (28.3–33.9) FGR: 30.4 (26.9–34.0)	NP: 32.8 (30.2–35.3) FGR: 33.0 (30.5–35.5)	NP: 2,129 (1,584–2,673) FGR: 1,318 (1,005–1,761)	Caucasian	Germany	10
Atkinson et al 2009a	S	3T	Yes	NR	2DE cohort NP n=12 PE n=12 DIGE Cohort NP n=12 PE n=12	2DE cohort NP: 23.2 (4.4) PE: 26.4 (4.1) DIGE Cohort NP: 25.2 (5.1) PE: 26.8 (4.0)	NR	2DE cohort NP: 31.8 (3.4) PE: 31.4 (4.2) DIGE Cohort NP: 31.6 (3.6) PE: 30.2 (5.0)	2DE cohort NP: 40.1 (1.5) PE: 38.1 (0.6) DIGE Cohort NP: 40.2 (1.4) PE: 37.8 (0.8)	2DE cohort NP: 3,628 (329) PE: 2,943 (340) DIGE Cohort NP: 3,671 (399) PE: 3,107 (333)	Caucasian, Maori or Pacific Islander, Other	New Zealand	10
Baig et al 2014a	STB	3T	Yes	NR	NP n=6 PE n=3	NR	CS	NP 36.33 [5.28] PE 31 [2.16]	NP 36.38 [1.56] PE 36.06 [0.95]	NP 2,722.5 [434.79] PE 2,658 [792.02]	NR	Singapore	9
Blumenstein et al 2009 (Proteomics)a	P	2T	No	Yes	NP n=57 PE AGA n=27 PE SGA n=12	NP 24.5 (3.2) PE AGA 26.0 (3.5) PE SGA 28.8 (6.6)	CS	NP 29.7 (4.9) PE AGA 30.0 (4.5) PE SGA 30.3 (5.6)	NP 40.2 (1.4) PE AGA 38.1 (2.3) PE SGA 35.4 (3.1)	NP 3,620 (449) PE AGA 3,207 (596) PE SGA 1,994 (533)	Caucasian, Maori/pacific islander, Chinese, Indian, Other	New Zealand	8
Blumenstein et al 2009 (Reproductive Sciences)a	P	2T,3T	NR	NR	NP: 6 PE: 6	NR	NR	NP: 30.7 (2.9) PE: 31.7 (1.8)	NP: 40.8 (0.8) PE: 36.2 (1.8)	NP: 3,760 (441) PE: 2,728 (734)	Caucasian, Maori/pacific islander, Chinese, Indian, Other	New Zealand	10
Carty et al 2011a	U	1T,3T	Yes	Yes	NP n=2340 PE n=45	NP: 26 ± 5 PE: 29 ± 5	VD and CS	No PE: 30 ± 6 PE: 29 ± 5	No PE: 39.7 ± 1.8 PE: 38.3 ± 2.0	NP: 3,443 ± 565 PE: 3,155 ± 621	Caucasian, Other	UK	10
Centlow et al 2010a	PL	3T	Yes	NR	NP n=30 PE n=30	NR	NR	NP: 32 (23–44) PE: 30 (22–45)	NP: 38.42 (34.57–42.14) PE: 37.86 (33.57–41.00)	NP: 3,671 ± 297 PE: 3,219 ± 571	NR	Sweden	8
Chen et al 2011a	U	NR	No	NR	NP n=10 PE n=10	NP: 26.56 ± 3.09 PE: 27.34 ± 4.34	NR	NP: 25.90 ± 1.66 PE: 28.60 ± 3.41	NP: 39.43 ± 2.86 PE: 36.21 ± 2.34	NP: 3,532.00 ± 321.59 PE: 2,492.22 ± 540.13	Asian	China	7
Dai et al 2017	S	3T	Yes	NR	NP n=3 PE n=3	NP: 24, 27, 28 PE: 24, 29, 28	NR	NP: 29, 27,26 PE: 28, 31, 20	NP: 31 (28 - 33) PE: 31 (28 - 33)	NR	Asian	China	7
de Groot et al 2007b	TRB	3T	No	NR	NP n=7 EOPE n=3 LOPE n=7	NR	CS,VD	NP: 29.29 (22-33) EOPE: 31 (22-33) LOPE: 24 (20-26)	NP: 38.71 EOPE: 32.39 LOPE: 38.00	NP: 3,174.29 EOPE: 1,434.5 LOPE:2,656	Caucasian	Netherlands	6
Dexlin-Mellby et al 2010b	PL	3T	No	NR	NP n=11 EOPE n=7 LOPE n=12 PE and FGR n=6	NR	NR	NP: 30 (22–40) EOPE: 28 (22–43) LOPE: 29 (23–39) PE and FGR: 33 (21–40)	NP: 40.00 EOPE: 33.57 LOPE: 39.00 PE and FGR: 33.42	NR	Caucasian	Swweden	7
Epiney et al 2012c	CTB	3T	No	NR	NP: n=6 sPE: n=4	NP: 29 ± 1.8 sPE: 26.5 ± 4.2	NR	NP: 33.2 ± 2.6 sPE: 38.8 ± 2.3	NP: 38.5 ± 0.6 sPE: 29 ± 1.3	NP: 3,310±337 sPE: 1,153±320	NR	Switzerland	8
Erez et al 2017b	P	1T,2T,3T	Yes	Yes	NP: n= 90 LOPE: n= 76 Mild LOPE: n= 48 Severe LOPE: n=28	NP: 26.5 (22.8–33.2) LOPE: 30.0 (24.8–36.2) Mild LOPE:28.4 (24.0–33.0) Severe LOPE: 32.5 (27.2–38.7)	NR	NP: 24 (21.0–27.8) LOPE: 22 (20.0–29.0) Mild LOPE: 22.5 (20.0–28.3) Severe LOPE: 22 (19.0–29.3)	NP: 39.4 (39.0–40.4) LOPE: 38.7 (37.7–39.4) Mild LOPE:38.8 (37.7–39.4) Severe LOPE: 38.6 (37.7–39.5)	NR	NR	USA	7
Feng et al 2012a	S	3T	No	NR	NP n=30 EOPE n=30 LOPE n=30	NP n=30 EOPE n=30 LOPE n=30	CS	NP: 29 (22-33) EOPE: 31 (23-34) LOPE: 27 (24-31)	NP: 38.35 (37+2 - 39+6) EOPE: 30.42 (28+1 - 33+4) LOPE: 37.86 (35+6 - 39+2)	NR	NR	China	9
Gharesi-Fard et al 2010	PL	3T	NS	NR	NP: n=5 sPE n=5	NR	CS	NP: 24.1 ± 3 PE: 24.3 ± 2.4	NP: 37.1 ± 1.1 PE: 35.9 ± 0.8	NR	NR	Iran	8
Jia et al 2015a	UCB	3T	No	NR	NP n=10 PE n=10	NR	CS	NP: 26.9 ± 4.8 PE: 25.3 ± 5.3	NP: 38.6 ± 5.5 PE: 34.3 ± 4.6	NP: 3,074.9 ± 131.3 PE: 2,705.8 ± 121.0	Asian	China	7
Jin et al 2008b	CTB	3T	Yes	NR	PE n=8	NR	CS	NR. Matched	NR. Matched	NR	Asian	China	7
Jin et al 2017b	CTB	3T	Yes	ND	NP n=20 PE: n=20	NP: 24.6 (22.3–30.1) PE: 27.3 (25.6–31.3)	CS	NP: 32 (28–34) PE: 32 (29–33)	NP: 32.1 (28.1–35.2) PE: 31.5 (28.2–33.4)	NR	Asian	China	9
Johnstone et al 2011a	P	3T	No	No	NP n=5 PE n=5	NR	CS and VD	NR	NP: 39.0 ± 1.2 PE: 36.8 ± 2.6	NP: 3,367 ± 362.6 PE: 2,729 ± 610.7	NR	UK	7
Kim et al 2016b	PL	2T	Yes	NR	NP n=13 PE n=13	NP: 22.6 (19.2-29.1) PE:22.2 (18.5-25.2)	NR	NP: 39.3 (37.6-40.7) PE: 37 (29.3-39.3)	NP: 39.3 (37.6-40.7) PE: 37 (29.3-39.3)*	NP: 3,310 (3,000-3,830) PE: 2,600 (840-3410)	Asian	Korean	6
Kim et al 2007c	P	3T	No	NR	NP n=8 PE n=8	NR	CS, VD	NP: 29.0 ± 2.3 PE: 31.5 ± 4.3	NP: 36.6 ± 3.4 PE: 33.6 ± 3.3	NR (4 out of 8 PE cases had FGR)	Asian	Korean	9
Kolialexi et al 2017b	P	1T	Yes	Yes	NP n=40 EOPE n=10	NP: 24.8 (22.5–26.2) EOPE: 27.9 (23.4–32.9)	NR	NP: 32.2 (28.8–37.3) PE: 32.9 (27.3–35.0)	NP: 40.2 (39.0–41.5) EOPE: 32.8 (31.5–33.8)	NP: 3,350 (3,200–3,700) EOPE: 1,350 (1,040–1,590)	Caucasian	Greece	8
Kolla et al., 2012	P	1T	No	NR	NP n=6 PE n=6	NR	NR	NP: 35.1 ± 1.3 PE: 35.1 ± 6.8	NP: 38.8 ± 0.8 PE: 34.9 ± 2.4	NR	Caucasian	Switzerland	6
Kononikhin et al 2016b	U	3T	No	NR	NP n= 10 MPE n= 10 SPE n= 10	NR	CS, VD	NR (Age >18 and <40)	NP: 38.5 (37.9-39.1) mPE: 38.1 (37.5-39) sPE: 35.1 (34.5-37.6)	NP: 3,325 (2,967-3,542) mPE: 3,070 (2,645-3,590) sPE: 2,393 (1,947-3,083)	Caucasian	Russia	10
Liu et al 2011a	S	3T	Yes	NR	NP n=5 PE n=5	NR	CS	NP: 28.2±1.8 PE: 30.3±2.4	NP: 38.6 ± 0.4 PE: 36.4 ± 1.2	NR	Asian	China	7
Low et al 2013	UCB	3T	NR	NR	NP n=3 PE n=3	NR	NR	Insufficient data (Age >18)	NR	NR	NR	USA	10
Lu et al 2016a	S	3T	Yes	NR	NP n=10 SPE n=10	NR	CS and VD	NP: 27.1 ± 2.6 sPE: 27.3 ± 3.4	NP: 38.5 ± 0.9 sPE: 36.4 ± 1.6	NR	Asian	China	6
Ma et al 2014	CTB	3T	Yes	NR	NPl n=1 sPE n=1	NR	CS	NR. Matched	NR. Matched	NR	Asian	China	8
Mary et al 2017 (Cytoskeleton)	PL	3T	NR	NR	NP n=6 PE n=6	NR	NR	NR	NR	NR	NR	India	7
Mary et al 2017 (Clin Proteom)	PL	3T	NR	NR	NP n=25 PE n=25	NR	NR	NR	NR	NR	NR	India	8
Mary et al 2017a (J Proteome Res)	PL, P	PL: 3T P: 1T,2T,3T	Yes	NR	NP n=25 PE n=25	NP: 25.5 PE: 27	NR	NP: 24.08 ± 3.92 PE: 23.44 ± 2.69	NP: 39.25 ± 1.15 PE: 38.46 ± 1.38	NR	NR	India	10
Myers et al 2013b	P	2T	Yes	Yes	NP n=222 PE n=26	Set 1 (Training set): NP: 25.8 (21.8–28.2) PE: 28.3 (23.1–31.3) Set 2 (Validation set): NP: 24.9 (21.6–27.4) PE: 27.2 (23.2–29.5)	NR	Set 1 (Training set): NP: 26.8 (6.4) PE: 26.6 (6.0) Set 2 (Validation set): Contorl: 28.9 (5.3) PE: 29.7 (5.5)	Set 1 (Training set): NP: 39.8 (1.9) PE: 37.7 (2.6) Set 2 (Validation set): Contorl: 39.9 (1.9) PE: 38.2 (3.1)	NR	White, Other	UK	9
Norwitz et al 2005b	CSF	3T	Yes	NR	NP n=8 sPE n=7 mPE n=8	NR	NR	NP: 34.1 [31.4-36.9] sPE: 36.7 [33.6-37.8] mPE: 35.6 [34.4-36.8]	NP: 36.0 [33.3-38.7] sPE: 33.7 [31.7-35.7] mPE: 34.1 [31.1-37.1]	NR	NR	USA	8
Pan et al 2015	UA	3T	Yes	NR	NP n=3 PE n=3	NR	CS	NP: 27.33 PE: 27	NP: 39.33 PE: 38.67	NP: 3,570.00 PE: 3,466.67	Asian	China	10
Park et al 2008a	AF	3T	Yes	NR	NP n=16 PE n=18	NR	CS	NP: 31.6 ± 3.0 PE: 32.5 ± 4.7	NP: 36.0 ± 3.2 PE: 36.1 ± 3.6	NP: 2,683 ± 554 PE: 2,403 ± 1003	Asian	Korea	9
Rasanen et al 2010b	S	1T,3T	No	Yes	Preclinical PE Cohort NP n=70 mPE n=30 sPE n=40 Clinical PE Cohort NP n= 58 mPE n=30 sPE n=30	NR	NR	Preclinical PE Cohort NP: 29.4 (18.4-41.8) mPE: 25.4 (19.2-38.2) sPE: 28.8 (18.8-41.2) Clinical PE Cohort NP: 27.3 (19.2-34.9) mPE: 28.3 (19.2-39.4) sPE: 27.8 (19.9-38.6)	Preclinical PE Cohort NP: 40.2 (37.0-42.9) mPE: 39.6 (28.9-42.0) sPE: 33.2 (27.8-38.9) Clinical PE Cohort NP: 40.1 (36.7-42.3) mPE: 39.1 (33.0-42.0) sPE: 35.7 (22.1-36.0)	Preclinical PE Cohort NP: 3,540 (2,884-4,560) mPE: 3,182 (990-4345) sPE: 2,052 (885-3520) Clinical PE Cohort NP: 3,440 (2,530-4,488) mPE: 3,160 (1,990-4,345) sPE: 2,240 (315-3480)	NR	Finland	6
Shi et al 2013c	PL	3T	Yes	No	NP n=5 PE n=4	NR	CS	NP: 26.5 ± 3.1 PE: 27.5 ± 3.1	NP: 38.3 ± 2.3 PE: 37.2 ± 1.1	NP: 3,067 ± 728 PE: 2,671 ± 389	Asian	China	9
Shin et al 2011b	PL	3T	Yes	NR	NP n=10 PE n=10	NR	CS	NP: 28 (26–32) PE: 25 (21–38)	NP: 38.2 (37.5–38.8) PE: 36.2 (35.0–40)	NP: 3,070 (2,810–3,430) PE: 2,345 (1,220–3,390)	Asian	Korea	9
Sun et al 2007	CTB	3T	Yes	NR	NP n=5 PE n=5	NR	CS, VD	NP: 26.8 ± 1.9 PE: 29.09 ± 4.9	NR	NR	Asian	China	6
van den Berg et al 2017b	CSF	3T	No	Yes	NP n=48 PE n=43	NP:23.8 (21.1–29.1) PE: 25.5 (21.6–29.4)	CS	NP: 34 (31–36) PE: 32 (29–36)	NP: 38.57 (37.71–38.86) PE: 30.71 (28.00–33.86)	NP: 3,390 (2875–3690) PE: 1,190 (900–1860)	Western and Non-Western	Netherlands	7
Vascotto et al 2007	AF	2T	No	NR	NP n=5 PE n=5	NR	NP had spontaneous delivery, sPE had CS	NP: 35 PE: 33.8	NP: 39.74 PE: 32.23	NR	NR	Italy	6
Wang et al 2007a	P,PL	3T	Yes	NR	NP n=11 PE n=11	NP: 25.7 PE: 26.8	VD and CS	NP: 29.18 (3.57) PE: 31.55 (5.54)	NP: 39.94 (1.27) PE: 36.16 (3.50)	NR	Asian	Hong Kong/China	7
Wang et al 2013c	PPM	3T	NR	NR	NP n=20 PE: n=20	NR	NR	NP: 25.9 ± 2.7 PE: 26.1 ± 3.1	NP: 38.3 ± 2.8 c PE: 34.1 ± 3.2c	NP: 3,024 ± 786 PE: 3,024 ± 786	Asian	China	6
Webster et al 2007a	PL	3T	No	NR	NP n=6 sPE n=6	NR	VD and CS	NP: 26 ± 5.2 sPE: 29.7 ± 8.1	NP:38.6 ± 0.7 sPE: 29.6 ± 2.9	NP: 3,361 ± 289.3 sPE: 1,109 ± 514.1	NR	USA	9
Yang et al 2015a	PL	3T	Yes	NR	NP n=5 PE n=5	NR	All CS	NP: 31.7 ± 3.9 PE: 31.8 ± 5.0	NP: 37.4 ± 1.4 PE: 35.6 ± 2.3	NP: 3,193 ± 594 PE: 2,258 ± 325	Asian	Korea	10
Zhang et al 2011a	PL	3T	No	No	NP n=6 PE n=6	NR	VD and CS	NP: 26.6 (2.7) PE: 27.1 (2.8)	NP: 40 ± 1 PE: 34 ± 6	NR	White, Black, Other	USA	10
Abbreviations:
1T:first trimester (11-14 weeks), 2T:second trimester (14-26 weeks), 3T:third trimester (>26 weks), AF:amniotic fluid, CTB: cytotrophoblast cells, P:plasma, PL:placenta, PPM: placenta plasma membrane, U:urine, UA:Umbilical artery, UCB:umbilical cord blood
NP: Normal pregnancies, NR: Not reported
a- values are mean with SD
b- values are mean with range
c- values are mean with SEM

## Sheet: STable 1.1(incomplete)
Reference	Method	Sample	Time of collection	Gestation matched control	Included mothers that smoked during pregnancy	Number of patients	BMI	Mode of delivery	Maternal age	Gestational age at delivery (weeks)	Birth weight	Ethnicity	Country	Overall Quality Assessment
Atkinson et al 2009a	2DE, DIGE	S	3T	Yes	NR	2DE cohort NP n=12 PE n=12 DIGE Cohort NP n=12 PE n=12	2DE cohort NP: 23.2 (4.4) PE: 26.4 (4.1) DIGE Cohort NP: 25.2 (5.1) PE: 26.8 (4.0)	NR	2DE cohort NP: 31.8 (3.4) PE: 31.4 (4.2) DIGE Cohort NP: 31.6 (3.6) PE: 30.2 (5.0)	2DE cohort NP: 40.1 (1.5) PE: 38.1 (0.6) DIGE Cohort NP: 40.2 (1.4) PE: 37.8 (0.8)	2DE cohort NP: 3,628 (329) PE: 2,943 (340) * DIGE Cohort NP: 3,671 (399) PE: 3,107 (333) *	Caucasian, Maori or Pacific Islander, Other	New Zealand	10
Auer et al 2010	iTRAQ	Pl	3T	No	NR	NP: n=6 PE: n=7 FGR: n=7 PE with FGR: n=7	NR	NR	NP: 32.90 ± 6.58 PE: 34.00 ± 6.95 PE with FGR: 32.57 ± 4.20 FGR: 30.21 ± 2.93	NP: 37.87 ± 3.58 PE: 32.61 ± 2.95 PE with FGR: 32.87 ± 1.25 FGR: 34.02 ± 1.85	NP: 3,352.86+421.31 PE: 1,734.29+618.43 PE with FGR: 1,338.57+270.0 FGR: 1,755.00+639.44	Caucasian	France	7
Baig et al 2014a	1D Gel-LC-MS/MS	STB	3T	Yes	NR	NP n=6 PE n=3	NR	CS	NP 36.33[5.28] PE 31.[2.16]	NP 36.38(1.56) PE 36.06(0.95)	NP 2,722.5 [434.79] PE 2,658 [792.02]	NR	Singapore	9
Blumenstein et al 2009 (Proteomics)a	LC-MS/MS	P	2T	No	Yes	NP n=57 PE AGA n=27 PE SGA n=12	NP 24.5 (3.2) PE AGA 26.0 (3.5) PE SGA 28.8 (6.6)*	CS	NP 29.7 (4.9) PE AGA 30.0 (4.5) PE SGA 30.3 (5.6)	NP 40.2 (1.4) PE AGA 38.1 (2.3) PE SGA 35.4 (3.1)	NP 3,620 (449) PE AGA 3,207 (596) PE SGA 1,994 (533) *	Caucasian, Maori/pacific islander, Chinese, Indian, Other		8
Blumenstein et al 2009 (Reproductive Sciences)a	DIGE, LC-MS/MS	P	2T,3T			NP: 6 PE: 6	NR	NR	NP: 30.7 (2.9) PE: 31.7 (1.8)	NP: 40.8 (0.8) PE: 36.2 (1.8)	NP: 3,760 (441) PE: 2,728 (734)			10
Carty et al 2011	MS, LC-MSE	U	1T,3T	Yes	Yes	NP n=2340 PE n=45	NP: 26 ± 5 PE: 29 ± 5	VD and CS	No PE: 30 ± 6 PE: 29 ± 5	No PE: 39.7 ± 1.8 PE: 38.3 ± 2.0	NP: 3,443 ± 565 PE: 3,155 ± 621	Caucasian, Other		10
Cecconi et al 2011	2-DE, nanoHPLC-Chip/MS	UCB, AF	3T	Yes	NR	NP n=10 FGR n=10	NR	CS	NR, matched	NR, Full term deliveries	NR	Caucasian	Italian	9
Centlow et al., 2010	2D-PAGE	Pl	3T	Yes		NP n=30 PE n=30			NP 32 (23–44) PE 30 (22–45)	NP 38.42 (34.57–42.14) PE 37.86 (33.57–41.00)	NP 3,671±297 PE 3,219 ± 571			8
Chen et al 2011a	iTRAQ, 2-DE, LC-MS/MS	U	NR	No	NR	NP n=10 PE n=10	NP 26.56 ± 3.09 PE 27.34 ± 4.34	NR	NP 25.90 ± 1.66 PE 28.60 ± 3.41	Normal pregnancy 39.43 ± 2.86 PE 36.21 ± 2.34	NP 3,532.00 ± 321.59 PE 2,492.22 ± 540.13*	Asian	China	7
Dai et al 2017	LC-MS/MS	S	3T	Yes	NR	NP n=3 PE n=3	NP: 24, 27, 28 PE: 24, 29, 28	NR	NP: 29, 27,26 PE: 28, 31, 20	NP: 31 (28 - 33) PE: 31 (28 - 33)	NR	Asian	China	7
de Groot et al 2007	MALDI-TOF MS	TRB	3T	No	NR	NP n=7 EOPE n=3 LOPE n=7	NR	CS,VD	NP 29.29 (22-33) EOPE 31 (22-33) LOPE 24 (20-26)	NP 38.71 EOPE 32.39 LOPE 38.00	NP 3,174.29 EOPE 1,434.5 LOPE 2,656	Caucasian	Netherlands	6
Dexlin-Mellby et al 2010	recombinant antibody microarrays	Pl	3T	No	NR	NP n=11 EOPE n=7 LOPE n=12 PE and FGR n=6			NP: 30 (22–40) EOPE: 28 (22–43) LOPE: 29 (23–39) PE and FGR: 33 (21–40)	NP: 40.00 EOPE: 33.57 LOPE: 39.00 PE and FGR: 33.42	NR	Caucasian	Swweden	7
Epiney et al 2012	LC-ESI-MS/MS	CTB	3T	No		NP n=6 sPE n=4	NP 29±1.8 sPE 26.5±4.2		NP 33.2±2.6 sPE 38.8±2.3	NP 38.5±0.6 sPE 29±1.3 *	NP: 3,310±337 sPE: 1,153±320*			8
Erez et al 2017	Aptamers-based proteomics technique	P	1T,2T,3T	Yes	Yes	NP: n= 90 LOPE: n= 76 Mild LOPE: n= 48 Severe LOPE: n=28	NP: 26.5 (22.8–33.2) LOPE: 30.0 (24.8–36.2) Mild LOPE:28.4 (24.0–33.0) Severe LOPE: 32.5 (27.2–38.7)		NP: 24 (21.0–27.8) LOPE: 22 (20.0–29.0) Mild LOPE: 22.5 (20.0–28.3) Severe LOPE: 22 (19.0–29.3)	NP: 39.4 (39.0–40.4) LOPE: 38.7 (37.7–39.4) Mild LOPE:38.8 (37.7–39.4) Severe LOPE: 38.6 (37.7–39.5)				7
Feng et al 2012	MALDI-TOF-MS	S	3T	No		NP n=30 EOPE n=30 LOPE n=30	NP n=30 EOPE n=30 LOPE n=30	CS	NP 29 (22-33) EOPE 31 (23-34) LOPE 27 (24-31)	NP 38.35 (37+2 - 39+6)b EOPE 30.42 (28+1 - 33+4)b LOPE 37.86 (35+6 - 39+2)b				9
Gharesi-Fard et al 2010	2D-PAGE, MALDI TOF/TOF	Pl	3T	NS		NP: n=5 sPE n=5		CS	NP: 24.1 ± 3 PE: 24.3 ± 2.4	NP: 37.1 ± 1.1 PE: 35.9 ± 0.8				8
Jia et al 2015a	LC-MS/MS	UCB	3T	No	NR	NP n=10 PE n=10	NR	CS	NP 26.9 ± 4.8 PE 25.3 ± 5.3	NP 38.6 ± 5.5 PE 34.3 ± 4.6	NP 3,074.9 ± 131.3 PE 2,705.8 ± 121.0 *	NR	NR	7
Jin et al 2008b	LC–MS/MS, 2DE, MS	CTB	3T	Yes	NR	PE n=8	NR	CS	NR. Matched	NR. Matched	NR			7
Jin et al 2017	2D LC-MS/MS	CTB	3T	Yes	ND	NP n=20 PE: n=20	NP: 24.6 (22.3–30.1) PE: 27.3 (25.6–31.3)	CS	NP: 32 (28–34) PE: 32 (29–33)	NP: 32.1 (28.1–35.2)b PE: 31.5 (28.2–33.4)b	NR			9
Johnstone et al 2011	2-DE, MS, WB	P	3T	No	No	NP n=5 PE n=5		CS and VD	NR	NP: 39.0 ± 1.2 PE: 36.8 ± 2.6	NP: 3,367 ± 362.6 PE: 2,729 ± 610.7			7
Karamessinis et al 2008	2DE, MS	UCB	3T	Yes	Yes	NP n=10 FGR n=10 (4 with PE)	NR	CS, VD	NP: 29 ± 5 FGR: 29 ± 3	NP: 38.6 ± 1.2 FGR: 38.5 ± 1.33	NP: 3,276 ± 356 FGR: 2,359 ± 197*	Caucasian	Greece	9
Kim 2016	LC/MS, MRM-MS	Pl	2T	Yes	NR	NP n=13 PE n=13	NP: 22.6 (19.2-29.1) PE:22.2 (18.5-25.2)		NP: 39.3 (37.6-40.7) PE: 37 (29.3-39.3)	NP 39.3 (37.6-40.7) PE 37 (29.3-39.3)*	NP: 3,310(3,000-3,830) PE:2,600 (840-3410)*	Asian	Korean	6
Kim et al 2007	2-DE, MALDI-TOF MS/MS, WB	P	3T	No		NP n=8 PE n=8	NR	CS, VD	NP: 29.0 ± 2.3 PE: 31.5 ± 4.3	NP: 36.6 ± 3.4 PE: 33.6 ± 3.3	NR (4 out of 8 PE cases had FGR)			9
Kolialexi et al 2017b	2-DE, MALDI-TOF MS/MS, ELISA	P	1T	Yes	Yes	NP n=40 EOPE n=10	NP: 24.8 (22.5–26.2) EOPE: 27.9 (23.4–32.9)	NR	NP: 32.2 (28.8–37.3) PE: 32.9 (27.3–35.0)	NP: 40.2 (39.0–41.5) EOPE: 32.8 (31.5–33.8)	NP: 3,350 (3,200–3,700) EOPE: 1,350 (1,040–1,590)	Caucasian	Greece	8
Kolla et al., 2012	iTRAQ	P	1T	No		NP n=6 PE n=6			NP: 35.1±1.3 PE: 35.1±6.8	NP: 38.8±0.8 PE: 34.9±2.4		Caucasian	Switzerland	6
Kononikhin et al 2016	LC-MS/MS	U	3T	No	NR	NP n= 10 MPE n= 10 SPE n= 10	NR	CS, VD	Age between 18 and 40.	NP: 38,5(37,9-39,1) mPE: 38.1(37.5-39) sPE: 35,1(34.5-37.6)*	NP: 3,325(2,967-3,542) mPE: 3,070(2,645-3,590) sPE: 2,393(1,947-3,083)	Caucasian	Russia	10
Liu et al 2011	1D-Gel-LC-MS/MS	S	3T	Yes		NP n=5 PE n=5		CS	NP 28.2±1.8 PE 30.3±2.4	NP 38.6 ± 0.4 PE 36.4 ± 1.2				7
Low et al 2013	NanoUPLC-MSE	UCB	3T	NR		NP n=3 PE n=3			Insufficient data, all patients >18 years old	NR				10
Lu et al 2016	PLLB, LC-MS/MS	S	3T	Yes	NR	NP n=10 SPE n=10	NR	CS and VD	NP: 27.1 ± 2.6 sPE: 27.3 ± 3.4	NP: 38.5 ± 0.9 sPE: 36.4 ± 1.6		Asian	China	6
Ma et al 2014	2D LC–MS/MS, LCM	CTB	3T	Yes	NR	NPl n=1 sPE n=1	NR	CS	NR. Matched	NR. Matched	NR	Asian	China	8
Mary et al 2017 (J Proteome Res)	2-DGE, WB	Pl | P	1T,2T,3T | 3T	Yes	NR	NP n=25 PE n=25	NP: 25.5 PE: 27	NR	NP: 24.08 ± 3.92 PE: 23.44 ± 2.69	NP: 39.25 ± 1.15 PE: 38.46 ± 1.38	NR		India	10
Mary et al 2017 (Cytoskeleton)	2-DGE, Nano LC-MSE , WB	Pl	3T	NR	NR	NP n=6 PE n=6	NR	NR	NR	NR	NR		India	7
Mary et al 2017 (Clin Proteom)	2-DGE	Pl	3T	NR	NR	NP n=25 PE n=25	NR	NR	NR	NR	NR		India	8
Miao et al 2014a	TMTs	Pl	3T	Yes		NP n=10 FGR n=10	NP: 25.06 ± 2.96 FGR: 25.73 ± 2.62	CS, VD	NP: 28.20 ± 3.41 FGR: 26.30 ± 2.41	NP: 38.64 ± 1.06 FGR: 37.62 ± 2.20	NP: 3,305.00 ± 338.67 FGR: 1,949.00 ± 325.93 *	Asian	China	10
Myers et al 2013	MS, ELISA	P	2T	Yes	Yes	NP n=222 PE n=26	Set 1 (Training set): NP: 25.8 (21.8–28.2) PE:28.3 (23.1–31.3) Set 2 (Validation set): NP: 24.9 (21.6–27.4) PE: 27.2 (23.2–29.5)	NR	Set 1 (Training set): NP: 26.8 (6.4) PE: 26.6 (6.0) Set 2 (Validation set): Contorl: 28.9 (5.3) PE: 29.7 (5.5)	Set 1 (Training set): NP: 39.8 (1.9) PE: 37.7 (2.6) Set 2 (Validation set): Contorl: 39.9 (1.9) PE: 38.2 (3.1)	NR	White, Other	UK	9
Norwitz et al 2005b	2-D 1 MALDI-TOF, ELISA, WB	CSF	3T	Yes	NR	NP n=8 sPE n=7 mPE n=8	NR	NR	NP: 34.1 [31.4-36.9] sPE: 36.7 [33.6-37.8] mPE: 35.6 [34.4-36.8]	NP: 36.0 [33.3-38.7] sPE: 33.7 [31.7-35.7] mPE: 34.1 [31.1-37.1]	NR	NR	USA	8
Pan et al 2015	iTRAQ, 2D-LC–MS/MS, WB	UA	3T	Yes	NR	NP n=3 PE n=3	NR	CS	NP 27.33 PE 27	NP 39.33 PE 38.67	NP: 3,570.00 PE: 3,466.67	Asian	China	10
Park et al 2008a	LC	AF	3T	Yes		NP n=16 PE n=18		CS	NP: 31.6 ± 3.0 PE: 32.5 ± 4.7	NP: 36.0 ± 3.2 PE: 36.1 ± 3.6	NP: 2,683 ± 554 PE: 2,403 ± 1003	Asian	Korea	9
Rasanen 2010	ELISA, MS, 2D-LC MS	S	1T,3T	No	Yes	Preclinical PE Cohort NP n=70 mPE n=30 sPE n=40 Clinical PE Cohort NP n= 58 mPE n=30 sPE n=30	NR		Preclinical PE Cohort NP 29.4 (18.4-41.8) mPE 25.4 (19.2-38.2) sPE 28.8 (18.8-41.2)* Clinical PE Cohort NP 27.3 (19.2-34.9) mPE 28.3 (19.2-39.4) sPE 27.8 (19.9-38.6)	Preclinical PE Cohort NP 40.2 (37.0-42.9) mPE 39.6 (28.9-42.0) sPE 33.2 (27.8-38.9)* Clinical PE Cohort NP 40.1 (36.7-42.3) mPE 39.1 (33.0-42.0) sPE 35.7 (22.1-36.0)*	Preclinical PE Cohort NP 3,540 (2,884-4,560) mPE 3,182 (990-4345) sPE 2,052 (885-3520)* Clinical PE Cohort NP 3,440 (2,530-4,488) mPE 3,160 (1,990-4,345) sPE 2,240 (315-3480)*			6
Shi et al 2013	iTRAQ, LC-MS/MS	Pl	3T	Yes	No	NP n=5 PE n=4		CS	NP: 26.5 ± 3.1 PE: 27.5 ± 3.1	NP: 38.3 ± 2.3 PE: 37.2 ± 1.1	NP: 3,067 ± 728 PE: 2,671 ± 389			9
Shin et al 2011b	2-DE, MALDI-TOF-MS	Pl	3T	Yes	NR	NP n=10 PE n=10	NR	CS	NP 28 (26–32) PE 25 (21–38)	NP 38.2 (37.5–38.8) PE 36.2 (35.0–40)	NP 3,070 (2,810–3,430) PE 2,345 (1,220–3,390)			9
Van de Berg et al 2017b	LC–MS/MS	CSF	3T	No	Yes	NP n=48 PE n=43	NP:23.8 (21.1–29.1) PE: 25.5 (21.6–29.4)	CS	NP: 34 (31–36) PE: 32 (29–36)	NP: 38.57 (37.71–38.86) PE: 30.71 (28.00–33.86)	NP: 3,390 (2875–3690) PE: 1,190 (900–1860)	Western and Non-Western		7
Vascotto et al 2007	MALDI-TOF-MS	AF	2T	No	NR	NP n=5 PE n=5	NR	control had spontaneous delivery, sPE had CS	NP: 35 PE: 33.8	NP: 39.74 PE: 32.23	NR		Italy	6
Wang et al 2007	2D-PAGE, ELISA	P,Pl	3T	Yes		NP n=11 PE n=11	NP: 25.7 PE: 26.8	VD and CS	NP: 29.18 (3.57) PE: 31.55 (5.54)	NP: 39.94 (1.27) PE: 36.16 (3.50)				7
Wang et al 2013c	LC-MS/MS	PPM	3T			NP n=20 PE: n=20	NR		NP: 25.9 ± 2.7c PE: 26.1 ± 3.1c	NP: 38.3 ± 2.8 c PE: 34.1 ± 3.2c	NP: 3,024 ± 786 c PE: 3,024 ± 786c			6
Webster et al 2007	2-D 1 MALDI-TOF, IHC, WB	Pl	3T	No		NP n=6 sPE n=6	NR	VD and CS	NP: 26 ± 5.2 sPE: 29.7 ± 8.1	NP:38.6 ± 0.7 sPE: 29.6 ± 2.9	NP: 3,361 ± 289.3 sPE: 1,109 ± 514.1 *			9
Wolter et al 2016	MALDI-TOF	S	3T	Yes	Yes	NP n=15 FGR n=15	NP: 23.7 (20.8–26.6) FGR: 24.2 (22.4–26.1)		NP: 31.7 (28.3–33.9) FGR: 30.4 (26.9–34.0)	NP: 32.8 (30.2–35.3) FGR: 33.0 (30.5–35.5)	NP: 2,129 (1,584–2,673) FGR: 1,318 (1,005–1,761)	Caucasian	Germany	10
Yang et al 2015	2DE, MALDI-TOF-MS	Pl	3T	Yes (NS because small n number. 3 gestational weeks apart)		NP n=5 PE n=5	NR	All CS	NP: 31.7 ± 3.9 PE: 31.8 ± 5.0	NP: 37.4 ± 1.4 PE: 35.6 ± 2.3	NP: 3,193 ± 594 PE: 2,258 ± 325			10
Zhang et al 2011a	2D-DIGE	Pl	3T	No	No	NP n=6 PE n=6	NR	VD and CS	Healthy pregnant: 26.6 (2.7)a PE: 27.1 (2.8)a	NP: 40 ± 1 PE: 34 ± 6 *	NR	White, Black, Other		10
Samples - 1T:first trimester (11-14 weeks), 2T:second trimester (14-26 weeks), 3T:third trimester (>26 weks), S: serum, P:plasma, Pl:placenta, PPM: placenta plasma membrane, CTB: cytotrophoblast cells, UCB:umbilical cord blood, U:urine, UA:Umbilical artery, AF:amniotic fluid
Method - 2DE: two-dimensional gel electrophoresis, DIGE:Difference gel electrophoresis, iTRAQ:Isobaric tags for relative and absolute quantitation, MALDI: Matrix Assisted Laser Desorption/Ionization, MS:mass spectrometry, MRM:ultiple reaction monitoring, WB: western blotting, NanoUPLC: Nano Ultra performance liquid chromatography, LCM: laser capture microdissection, LC: liquid Chormotography, PLL…
NP: Normal pregnancies, NR: Not reported
a- values are mean with SD
b- values are men with IQR
c- values are mean with SEM
