# Supplementary material for: Using proteomics to advance the search for potential biomarkers for preeclampsia: A systematic review and meta-analysis
Source: PLoS One. 2019 Apr 5;14(4):e0214671. doi: 10.1371/journal.pone.0214671 (PMC6450632; doi:10.1371/journal.pone.0214671)
Supplement: S2 Table — Quality of the eligible articles included in the meta-analysis were assessed based on subject selection process, comparability between patients, as well as proteomic study assessment. The selection process for healthy pregnancies (controls) and preeclampsia (PE) were assessed for definition and sample size. Comparability was assessed based on whether the patients were controlled for singleton pregnancies, gestational age and maternal age. Proteomic assessment was based on sample preparation and processing, protein identification and protein quantitation. (XLSX) [file pone.0214671.s003.xlsx]

## Sheet: STable 1.1(incomplete)
Reference	Method	Sample	Time of collection	Gestation matched control	Included mothers that smoked during pregnancy	Number of patients	BMI	Mode of delivery	Maternal age	Gestational age at delivery (weeks)	Birth weight	Ethnicity	Country	Overall Quality Assessment
Atkinson et al 2009a	2DE, DIGE	S	3T	Yes	NR	2DE cohort NP n=12 PE n=12 DIGE Cohort NP n=12 PE n=12	2DE cohort NP: 23.2 (4.4) PE: 26.4 (4.1) DIGE Cohort NP: 25.2 (5.1) PE: 26.8 (4.0)	NR	2DE cohort NP: 31.8 (3.4) PE: 31.4 (4.2) DIGE Cohort NP: 31.6 (3.6) PE: 30.2 (5.0)	2DE cohort NP: 40.1 (1.5) PE: 38.1 (0.6) DIGE Cohort NP: 40.2 (1.4) PE: 37.8 (0.8)	2DE cohort NP: 3,628 (329) PE: 2,943 (340) * DIGE Cohort NP: 3,671 (399) PE: 3,107 (333) *	Caucasian, Maori or Pacific Islander, Other	New Zealand	10
Auer et al 2010	iTRAQ	Pl	3T	No	NR	NP: n=6 PE: n=7 FGR: n=7 PE with FGR: n=7	NR	NR	NP: 32.90 ± 6.58 PE: 34.00 ± 6.95 PE with FGR: 32.57 ± 4.20 FGR: 30.21 ± 2.93	NP: 37.87 ± 3.58 PE: 32.61 ± 2.95 PE with FGR: 32.87 ± 1.25 FGR: 34.02 ± 1.85	NP: 3,352.86+421.31 PE: 1,734.29+618.43 PE with FGR: 1,338.57+270.0 FGR: 1,755.00+639.44	Caucasian	France	7
Baig et al 2014a	1D Gel-LC-MS/MS	STB	3T	Yes	NR	NP n=6 PE n=3	NR	CS	NP 36.33[5.28] PE 31.[2.16]	NP 36.38(1.56) PE 36.06(0.95)	NP 2,722.5 [434.79] PE 2,658 [792.02]	NR	Singapore	9
Blumenstein et al 2009 (Proteomics)a	LC-MS/MS	P	2T	No	Yes	NP n=57 PE AGA n=27 PE SGA n=12	NP 24.5 (3.2) PE AGA 26.0 (3.5) PE SGA 28.8 (6.6)*	CS	NP 29.7 (4.9) PE AGA 30.0 (4.5) PE SGA 30.3 (5.6)	NP 40.2 (1.4) PE AGA 38.1 (2.3) PE SGA 35.4 (3.1)	NP 3,620 (449) PE AGA 3,207 (596) PE SGA 1,994 (533) *	Caucasian, Maori/pacific islander, Chinese, Indian, Other		8
Blumenstein et al 2009 (Reproductive Sciences)a	DIGE, LC-MS/MS	P	2T,3T			NP: 6 PE: 6	NR	NR	NP: 30.7 (2.9) PE: 31.7 (1.8)	NP: 40.8 (0.8) PE: 36.2 (1.8)	NP: 3,760 (441) PE: 2,728 (734)			10
Carty et al 2011	MS, LC-MSE	U	1T,3T	Yes	Yes	NP n=2340 PE n=45	NP: 26 ± 5 PE: 29 ± 5	VD and CS	No PE: 30 ± 6 PE: 29 ± 5	No PE: 39.7 ± 1.8 PE: 38.3 ± 2.0	NP: 3,443 ± 565 PE: 3,155 ± 621	Caucasian, Other		10
Cecconi et al 2011	2-DE, nanoHPLC-Chip/MS	UCB, AF	3T	Yes	NR	NP n=10 FGR n=10	NR	CS	NR, matched	NR, Full term deliveries	NR	Caucasian	Italian	9
Centlow et al., 2010	2D-PAGE	Pl	3T	Yes		NP n=30 PE n=30			NP 32 (23–44) PE 30 (22–45)	NP 38.42 (34.57–42.14) PE 37.86 (33.57–41.00)	NP 3,671±297 PE 3,219 ± 571			8
Chen et al 2011a	iTRAQ, 2-DE, LC-MS/MS	U	NR	No	NR	NP n=10 PE n=10	NP 26.56 ± 3.09 PE 27.34 ± 4.34	NR	NP 25.90 ± 1.66 PE 28.60 ± 3.41	Normal pregnancy 39.43 ± 2.86 PE 36.21 ± 2.34	NP 3,532.00 ± 321.59 PE 2,492.22 ± 540.13*	Asian	China	7
Dai et al 2017	LC-MS/MS	S	3T	Yes	NR	NP n=3 PE n=3	NP: 24, 27, 28 PE: 24, 29, 28	NR	NP: 29, 27,26 PE: 28, 31, 20	NP: 31 (28 - 33) PE: 31 (28 - 33)	NR	Asian	China	7
de Groot et al 2007	MALDI-TOF MS	TRB	3T	No	NR	NP n=7 EOPE n=3 LOPE n=7	NR	CS,VD	NP 29.29 (22-33) EOPE 31 (22-33) LOPE 24 (20-26)	NP 38.71 EOPE 32.39 LOPE 38.00	NP 3,174.29 EOPE 1,434.5 LOPE 2,656	Caucasian	Netherlands	6
Dexlin-Mellby et al 2010	recombinant antibody microarrays	Pl	3T	No	NR	NP n=11 EOPE n=7 LOPE n=12 PE and FGR n=6			NP: 30 (22–40) EOPE: 28 (22–43) LOPE: 29 (23–39) PE and FGR: 33 (21–40)	NP: 40.00 EOPE: 33.57 LOPE: 39.00 PE and FGR: 33.42	NR	Caucasian	Swweden	7
Epiney et al 2012	LC-ESI-MS/MS	CTB	3T	No		NP n=6 sPE n=4	NP 29±1.8 sPE 26.5±4.2		NP 33.2±2.6 sPE 38.8±2.3	NP 38.5±0.6 sPE 29±1.3 *	NP: 3,310±337 sPE: 1,153±320*			8
Erez et al 2017	Aptamers-based proteomics technique	P	1T,2T,3T	Yes	Yes	NP: n= 90 LOPE: n= 76 Mild LOPE: n= 48 Severe LOPE: n=28	NP: 26.5 (22.8–33.2) LOPE: 30.0 (24.8–36.2) Mild LOPE:28.4 (24.0–33.0) Severe LOPE: 32.5 (27.2–38.7)		NP: 24 (21.0–27.8) LOPE: 22 (20.0–29.0) Mild LOPE: 22.5 (20.0–28.3) Severe LOPE: 22 (19.0–29.3)	NP: 39.4 (39.0–40.4) LOPE: 38.7 (37.7–39.4) Mild LOPE:38.8 (37.7–39.4) Severe LOPE: 38.6 (37.7–39.5)				7
Feng et al 2012	MALDI-TOF-MS	S	3T	No		NP n=30 EOPE n=30 LOPE n=30	NP n=30 EOPE n=30 LOPE n=30	CS	NP 29 (22-33) EOPE 31 (23-34) LOPE 27 (24-31)	NP 38.35 (37+2 - 39+6)b EOPE 30.42 (28+1 - 33+4)b LOPE 37.86 (35+6 - 39+2)b				9
Gharesi-Fard et al 2010	2D-PAGE, MALDI TOF/TOF	Pl	3T	NS		NP: n=5 sPE n=5		CS	NP: 24.1 ± 3 PE: 24.3 ± 2.4	NP: 37.1 ± 1.1 PE: 35.9 ± 0.8				8
Jia et al 2015a	LC-MS/MS	UCB	3T	No	NR	NP n=10 PE n=10	NR	CS	NP 26.9 ± 4.8 PE 25.3 ± 5.3	NP 38.6 ± 5.5 PE 34.3 ± 4.6	NP 3,074.9 ± 131.3 PE 2,705.8 ± 121.0 *	NR	NR	7
Jin et al 2008b	LC–MS/MS, 2DE, MS	CTB	3T	Yes	NR	PE n=8	NR	CS	NR. Matched	NR. Matched	NR			7
Jin et al 2017	2D LC-MS/MS	CTB	3T	Yes	ND	NP n=20 PE: n=20	NP: 24.6 (22.3–30.1) PE: 27.3 (25.6–31.3)	CS	NP: 32 (28–34) PE: 32 (29–33)	NP: 32.1 (28.1–35.2)b PE: 31.5 (28.2–33.4)b	NR			9
Johnstone et al 2011	2-DE, MS, WB	P	3T	No	No	NP n=5 PE n=5		CS and VD	NR	NP: 39.0 ± 1.2 PE: 36.8 ± 2.6	NP: 3,367 ± 362.6 PE: 2,729 ± 610.7			7
Karamessinis et al 2008	2DE, MS	UCB	3T	Yes	Yes	NP n=10 FGR n=10 (4 with PE)	NR	CS, VD	NP: 29 ± 5 FGR: 29 ± 3	NP: 38.6 ± 1.2 FGR: 38.5 ± 1.33	NP: 3,276 ± 356 FGR: 2,359 ± 197*	Caucasian	Greece	9
Kim 2016	LC/MS, MRM-MS	Pl	2T	Yes	NR	NP n=13 PE n=13	NP: 22.6 (19.2-29.1) PE:22.2 (18.5-25.2)		NP: 39.3 (37.6-40.7) PE: 37 (29.3-39.3)	NP 39.3 (37.6-40.7) PE 37 (29.3-39.3)*	NP: 3,310(3,000-3,830) PE:2,600 (840-3410)*	Asian	Korean	6
Kim et al 2007	2-DE, MALDI-TOF MS/MS, WB	P	3T	No		NP n=8 PE n=8	NR	CS, VD	NP: 29.0 ± 2.3 PE: 31.5 ± 4.3	NP: 36.6 ± 3.4 PE: 33.6 ± 3.3	NR (4 out of 8 PE cases had FGR)			9
Kolialexi et al 2017b	2-DE, MALDI-TOF MS/MS, ELISA	P	1T	Yes	Yes	NP n=40 EOPE n=10	NP: 24.8 (22.5–26.2) EOPE: 27.9 (23.4–32.9)	NR	NP: 32.2 (28.8–37.3) PE: 32.9 (27.3–35.0)	NP: 40.2 (39.0–41.5) EOPE: 32.8 (31.5–33.8)	NP: 3,350 (3,200–3,700) EOPE: 1,350 (1,040–1,590)	Caucasian	Greece	8
Kolla et al., 2012	iTRAQ	P	1T	No		NP n=6 PE n=6			NP: 35.1±1.3 PE: 35.1±6.8	NP: 38.8±0.8 PE: 34.9±2.4		Caucasian	Switzerland	6
Kononikhin et al 2016	LC-MS/MS	U	3T	No	NR	NP n= 10 MPE n= 10 SPE n= 10	NR	CS, VD	Age between 18 and 40.	NP: 38,5(37,9-39,1) mPE: 38.1(37.5-39) sPE: 35,1(34.5-37.6)*	NP: 3,325(2,967-3,542) mPE: 3,070(2,645-3,590) sPE: 2,393(1,947-3,083)	Caucasian	Russia	10
Liu et al 2011	1D-Gel-LC-MS/MS	S	3T	Yes		NP n=5 PE n=5		CS	NP 28.2±1.8 PE 30.3±2.4	NP 38.6 ± 0.4 PE 36.4 ± 1.2				7
Low et al 2013	NanoUPLC-MSE	UCB	3T	NR		NP n=3 PE n=3			Insufficient data, all patients >18 years old	NR				10
Lu et al 2016	PLLB, LC-MS/MS	S	3T	Yes	NR	NP n=10 SPE n=10	NR	CS and VD	NP: 27.1 ± 2.6 sPE: 27.3 ± 3.4	NP: 38.5 ± 0.9 sPE: 36.4 ± 1.6		Asian	China	6
Ma et al 2014	2D LC–MS/MS, LCM	CTB	3T	Yes	NR	NPl n=1 sPE n=1	NR	CS	NR. Matched	NR. Matched	NR	Asian	China	8
Mary et al 2017 (J Proteome Res)	2-DGE, WB	Pl | P	1T,2T,3T | 3T	Yes	NR	NP n=25 PE n=25	NP: 25.5 PE: 27	NR	NP: 24.08 ± 3.92 PE: 23.44 ± 2.69	NP: 39.25 ± 1.15 PE: 38.46 ± 1.38	NR		India	10
Mary et al 2017 (Cytoskeleton)	2-DGE, Nano LC-MSE , WB	Pl	3T	NR	NR	NP n=6 PE n=6	NR	NR	NR	NR	NR		India	7
Mary et al 2017 (Clin Proteom)	2-DGE	Pl	3T	NR	NR	NP n=25 PE n=25	NR	NR	NR	NR	NR		India	8
Miao et al 2014a	TMTs	Pl	3T	Yes		NP n=10 FGR n=10	NP: 25.06 ± 2.96 FGR: 25.73 ± 2.62	CS, VD	NP: 28.20 ± 3.41 FGR: 26.30 ± 2.41	NP: 38.64 ± 1.06 FGR: 37.62 ± 2.20	NP: 3,305.00 ± 338.67 FGR: 1,949.00 ± 325.93 *	Asian	China	10
Myers et al 2013	MS, ELISA	P	2T	Yes	Yes	NP n=222 PE n=26	Set 1 (Training set): NP: 25.8 (21.8–28.2) PE:28.3 (23.1–31.3) Set 2 (Validation set): NP: 24.9 (21.6–27.4) PE: 27.2 (23.2–29.5)	NR	Set 1 (Training set): NP: 26.8 (6.4) PE: 26.6 (6.0) Set 2 (Validation set): Contorl: 28.9 (5.3) PE: 29.7 (5.5)	Set 1 (Training set): NP: 39.8 (1.9) PE: 37.7 (2.6) Set 2 (Validation set): Contorl: 39.9 (1.9) PE: 38.2 (3.1)	NR	White, Other	UK	9
Norwitz et al 2005b	2-D 1 MALDI-TOF, ELISA, WB	CSF	3T	Yes	NR	NP n=8 sPE n=7 mPE n=8	NR	NR	NP: 34.1 [31.4-36.9] sPE: 36.7 [33.6-37.8] mPE: 35.6 [34.4-36.8]	NP: 36.0 [33.3-38.7] sPE: 33.7 [31.7-35.7] mPE: 34.1 [31.1-37.1]	NR	NR	USA	8
Pan et al 2015	iTRAQ, 2D-LC–MS/MS, WB	UA	3T	Yes	NR	NP n=3 PE n=3	NR	CS	NP 27.33 PE 27	NP 39.33 PE 38.67	NP: 3,570.00 PE: 3,466.67	Asian	China	10
Park et al 2008a	LC	AF	3T	Yes		NP n=16 PE n=18		CS	NP: 31.6 ± 3.0 PE: 32.5 ± 4.7	NP: 36.0 ± 3.2 PE: 36.1 ± 3.6	NP: 2,683 ± 554 PE: 2,403 ± 1003	Asian	Korea	9
Rasanen 2010	ELISA, MS, 2D-LC MS	S	1T,3T	No	Yes	Preclinical PE Cohort NP n=70 mPE n=30 sPE n=40 Clinical PE Cohort NP n= 58 mPE n=30 sPE n=30	NR		Preclinical PE Cohort NP 29.4 (18.4-41.8) mPE 25.4 (19.2-38.2) sPE 28.8 (18.8-41.2)* Clinical PE Cohort NP 27.3 (19.2-34.9) mPE 28.3 (19.2-39.4) sPE 27.8 (19.9-38.6)	Preclinical PE Cohort NP 40.2 (37.0-42.9) mPE 39.6 (28.9-42.0) sPE 33.2 (27.8-38.9)* Clinical PE Cohort NP 40.1 (36.7-42.3) mPE 39.1 (33.0-42.0) sPE 35.7 (22.1-36.0)*	Preclinical PE Cohort NP 3,540 (2,884-4,560) mPE 3,182 (990-4345) sPE 2,052 (885-3520)* Clinical PE Cohort NP 3,440 (2,530-4,488) mPE 3,160 (1,990-4,345) sPE 2,240 (315-3480)*			6
Shi et al 2013	iTRAQ, LC-MS/MS	Pl	3T	Yes	No	NP n=5 PE n=4		CS	NP: 26.5 ± 3.1 PE: 27.5 ± 3.1	NP: 38.3 ± 2.3 PE: 37.2 ± 1.1	NP: 3,067 ± 728 PE: 2,671 ± 389			9
Shin et al 2011b	2-DE, MALDI-TOF-MS	Pl	3T	Yes	NR	NP n=10 PE n=10	NR	CS	NP 28 (26–32) PE 25 (21–38)	NP 38.2 (37.5–38.8) PE 36.2 (35.0–40)	NP 3,070 (2,810–3,430) PE 2,345 (1,220–3,390)			9
Van de Berg et al 2017b	LC–MS/MS	CSF	3T	No	Yes	NP n=48 PE n=43	NP:23.8 (21.1–29.1) PE: 25.5 (21.6–29.4)	CS	NP: 34 (31–36) PE: 32 (29–36)	NP: 38.57 (37.71–38.86) PE: 30.71 (28.00–33.86)	NP: 3,390 (2875–3690) PE: 1,190 (900–1860)	Western and Non-Western		7
Vascotto et al 2007	MALDI-TOF-MS	AF	2T	No	NR	NP n=5 PE n=5	NR	control had spontaneous delivery, sPE had CS	NP: 35 PE: 33.8	NP: 39.74 PE: 32.23	NR		Italy	6
Wang et al 2007	2D-PAGE, ELISA	P,Pl	3T	Yes		NP n=11 PE n=11	NP: 25.7 PE: 26.8	VD and CS	NP: 29.18 (3.57) PE: 31.55 (5.54)	NP: 39.94 (1.27) PE: 36.16 (3.50)				7
Wang et al 2013c	LC-MS/MS	PPM	3T			NP n=20 PE: n=20	NR		NP: 25.9 ± 2.7c PE: 26.1 ± 3.1c	NP: 38.3 ± 2.8 c PE: 34.1 ± 3.2c	NP: 3,024 ± 786 c PE: 3,024 ± 786c			6
Webster et al 2007	2-D 1 MALDI-TOF, IHC, WB	Pl	3T	No		NP n=6 sPE n=6	NR	VD and CS	NP: 26 ± 5.2 sPE: 29.7 ± 8.1	NP:38.6 ± 0.7 sPE: 29.6 ± 2.9	NP: 3,361 ± 289.3 sPE: 1,109 ± 514.1 *			9
Wolter et al 2016	MALDI-TOF	S	3T	Yes	Yes	NP n=15 FGR n=15	NP: 23.7 (20.8–26.6) FGR: 24.2 (22.4–26.1)		NP: 31.7 (28.3–33.9) FGR: 30.4 (26.9–34.0)	NP: 32.8 (30.2–35.3) FGR: 33.0 (30.5–35.5)	NP: 2,129 (1,584–2,673) FGR: 1,318 (1,005–1,761)	Caucasian	Germany	10
Yang et al 2015	2DE, MALDI-TOF-MS	Pl	3T	Yes (NS because small n number. 3 gestational weeks apart)		NP n=5 PE n=5	NR	All CS	NP: 31.7 ± 3.9 PE: 31.8 ± 5.0	NP: 37.4 ± 1.4 PE: 35.6 ± 2.3	NP: 3,193 ± 594 PE: 2,258 ± 325			10
Zhang et al 2011a	2D-DIGE	Pl	3T	No	No	NP n=6 PE n=6	NR	VD and CS	Healthy pregnant: 26.6 (2.7)a PE: 27.1 (2.8)a	NP: 40 ± 1 PE: 34 ± 6 *	NR	White, Black, Other		10
Samples - 1T:first trimester (11-14 weeks), 2T:second trimester (14-26 weeks), 3T:third trimester (>26 weks), S: serum, P:plasma, Pl:placenta, PPM: placenta plasma membrane, CTB: cytotrophoblast cells, UCB:umbilical cord blood, U:urine, UA:Umbilical artery, AF:amniotic fluid
Method - 2DE: two-dimensional gel electrophoresis, DIGE:Difference gel electrophoresis, iTRAQ:Isobaric tags for relative and absolute quantitation, MALDI: Matrix Assisted Laser Desorption/Ionization, MS:mass spectrometry, MRM:ultiple reaction monitoring, WB: western blotting, NanoUPLC: Nano Ultra performance liquid chromatography, LCM: laser capture microdissection, LC: liquid Chormotography, PLL…
NP: Normal pregnancies, NR: Not reported
a- values are mean with SD
b- values are men with IQR
c- values are mean with SEM

## Sheet: S2
S2 Table. Quality Assessment using a modified Newcastle-Ottawa Scale Quality of the eligible articles included in the meta-analysis were assessed based on subject selection process, comparability between patients, as well as proteomic study assessment. The selection process for healthy pregnancies (controls) and preeclampsia (PE) were assessed for definition and sample size. Comparability was ass…
Study	Selection				Comparability			Proteomic Assessment			Overall Quality Assessment
	Case definition Yes - Appropriate PE definition/guideline and reference No - No definition	Selection of Cases Yes - Sample size n ≥ 10 No - Sample size n < 10	Definition of control Yes - Appropriate definition for control cohort (ie: no history of diseases, pregnancy complications) No - No definition	Selection of Controls Yes - Sample size n ≥ 10 No - Sample size n < 10	Controlled for singleton pregnancies Yes - Included in criteria No - Not included in criteria	Controlled for gestational age Yes - Included in criteria No - Not included in criteria	Controlled for maternal Maternal age (matched and ≤ 35 years) Yes - Included in criteria No - Not included in criteria	Methodology Yes - Listed sample numbers, preparation & separation, MS analysis. No - Did not meet criteria	Protein Identification Yes - Provided details for protein identification against human database No - Did not meet criteria	Protein Quantitation Yes - Quantitation of differentially expressed proteins comparing PE and normal values for each protein No - Not quantitated
Atkinson et al 2009	Yes	Yes	Yes	Yes	Yes	Yes	Yes	Yes	Yes	Yes	10
Baig et al 2014	Yes	No	Yes	No	Yes	Yes	Yes	No	Yes	Yes	7
Blumenstein et al 2009 (Proteomics)	Yes	Yes	Yes	Yes	Yes	No	Yes	Yes	Yes	Yes	9
Blumenstein et al 2009 (Reproductive Sciences)	Yes	No	Yes	No	Yes	Yes	Yes	Yes	Yes	Yes	8
Carty et al 2011	Yes	Yes	Yes	Yes	Yes	Yes	Yes	Yes	Yes	Yes	10
Centlow et al 2010	Yes	Yes	Yes	Yes	Yes	Yes	Yes	Yes	Yes	Yes	10
Chen et al 2011	Yes	Yes	Yes	Yes	Yes	No	Yes	Yes	Yes	Yes	9
Dai et al 2017	Yes	No	Yes	No	Yes	Yes	Yes	Yes	Yes	Yes	8
de Groot et al 2007	Yes	No	Yes	No	Yes	No	Yes	Yes	Yes	Yes	7
Dexlin-Mellby et al 2010	Yes	No	Yes	No	Yes	No	Yes	Yes	Yes	Yes	7
Epiney et al 2012	Yes	No	No	No	Yes	No	Yes	Yes	Yes	Yes	6
Erez et al 2017	Yes	Yes	No	Yes	Yes	Yes	Yes	No	No	Yes	7
Feng et al 2012	Yes	Yes	No	Yes	Yes	No	Yes	Yes	Yes	Yes	8
Gharesi-Fard et al 2010	Yes	No	No	No	Yes	Yes	Yes	Yes	Yes	Yes	7
Jia et al 2015	Yes	Yes	No	Yes	Yes	Yes	Yes	Yes	Yes	Yes	9
Jin et al 2008	Yes	No	Yes	No	Yes	Yes	Yes	Yes	Yes	Yes	8
Jin et al 2017	Yes	No	Yes	No	Yes	Yes	Yes	No	Yes	Yes	7
Johnstone et al 2011	Yes	No	Yes	No	Yes	No	Yes	Yes	Yes	Yes	7
Kim et al 2016	Yes	Yes	Yes	Yes	Yes	Yes	No	Yes	Yes	Yes	9
Kim et al 2007	Yes	No	Yes	No	Yes	NS	Yes	Yes	Yes	Yes	7
Kolialexi et al 2017	Yes	Yes	Yes	Yes	Yes	Yes	No	Yes	Yes	Yes	9
Kolla et al 2012	Yes	No	No	No	Yes	Yes	No	Yes	Yes	Yes	6
Kononikhin et al 2016	Yes	Yes	Yes	Yes	Yes	No	Yes	Yes	Yes	Yes	9
Liu et al 2011	Yes	No	Yes	No	Yes	Yes	Yes	Yes	Yes	Yes	8
Low et al 2013	Yes	No	Yes	No	Yes	NR	No	Yes	Yes	Yes	6
Lu et al 2016	Yes	Yes	Yes	Yes	Yes	Yes	Yes	Yes	Yes	Yes	10
Ma et al 2014	Yes	No	Yes	No	Yes	Yes	No	Yes	Yes	Yes	7
Mary et al 2017 (J Proteome Res)	Yes	Yes	Yes	Yes	Yes	Yes	Yes	Yes	Yes	Yes	10
Mary et al 2017 (Cytoskeleton)	Yes	No	Yes	No	Yes	NR	No	Yes	Yes	Yes	6
Mary et al 2017 (Clin Proteom)	Yes	Yes	Yes	Yes	Yes	NR	No	Yes	Yes	Yes	8
Myers et al 2013	Yes	Yes	Yes	Yes	Yes	Yes	Yes	Yes	Yes	Yes	10
Norwitz et al 2005	Yes	No	Yes	No	Yes	Yes	No	Yes	Yes	Yes	7
Pan et al 2015	Yes	No	Yes	No	Yes	Yes	Yes	Yes	Yes	Yes	8
Park et al 2008	Yes	Yes	Yes	Yes	Yes	Yes	Yes	Yes	Yes	Yes	10
Rasanen et al 2010	Yes	Yes	Yes	Yes	Yes	No	Yes	Yes	Yes	Yes	9
Shi et al 2013	Yes	No	Yes	No	Yes	Yes	Yes	Yes	Yes	Yes	8
Shin et al 2011	Yes	Yes	Yes	Yes	Yes	Yes	Yes	Yes	Yes	Yes	10
Sun et al 2007	Yes	No	Yes	No	No	Yes	No	Yes	Yes	Yes	6
Van de Berg et al 2017	Yes	Yes	Yes	Yes	Yes	No	Yes	Yes	Yes	Yes	9
Vascotto et al 2007	Yes	No	Yes	No	Yes	No	No	Yes	Yes	Yes	6
Wang et al 2007	Yes	Yes	Yes	Yes	Yes	Yes	No	Yes	Yes	Yes	9
Wang et al 2013	Yes	Yes	Yes	Yes	Yes	NS	Yes	Yes	Yes	Yes	9
Webster et al 2007	Yes	No	Yes	No	Yes	No	Yes	Yes	Yes	Yes	7
Yang et al 2015	Yes	No	Yes	No	Yes	Yes	No	Yes	Yes	Yes	6
Zhang et al 2011	Yes	No	Yes	No	Yes	No	Yes	Yes	Yes	Yes	7
