# Supplementary material for: Using proteomics to advance the search for potential biomarkers for preeclampsia: A systematic review and meta-analysis
Source: PLoS One. 2019 Apr 5;14(4):e0214671. doi: 10.1371/journal.pone.0214671 (PMC6450632; doi:10.1371/journal.pone.0214671)
Supplement: S3 Table — Assessment was based on experimental design and statistics, as well as Protein identification parameters, in which criteria were taken from Molecular and Cellular Proteomics Guidelines (Bradshaw et al., 2006). Whether the differentially expressed proteins were validated using bioinformatics and/or lab-based methods were also included as criteria. (XLSX) [file pone.0214671.s004.xlsx]

## Sheet: Quality of Data Assessment
S3 Table. Quality of proteomic data assessment. Assessment was based on experimental design and statistics, as well as Protein identification parameters, in which criteria were taken from Molecular and Cellular Proteomics Guidelines (Bradshaw et al., 2006). Whether the differentially expressed proteins were validated using bioinformatics and/or lab-based methods were also included as criteria.
				List of all Differentially Expressed (DE) proteins					Protein Identification and FDR					Validation		SCORE
Author	Journal	Proteomic reporting guidelines provided by journal	Supporting Information Description	# Samples	# Controls	# Biol. replicates	Inclusion /exclusion criteria	Statistical analysis	Missed cleavages permitted; fixed and/or variable modificiations	# unique peptide matches	False Discovery Rate (FDR)	Fold change and/or p-value cut-offs for DE proteins	List of all Differentially Expressed (DE) proteins	Analysis: Pathways and/or processes	Method: WB, IHC, Immunoassay, qRT-PCR or other	total /12	List of all proteins identified in all samples
Atkinson 2009	J. Lipid Res	1.Proteomic data Repository 2.MINSEQE and Paris Guidelines (MCProteomics)	Database search result details	Y	Y	Y	Y	Y	Y 1 missed; fixed & variable listed	Y	Y	Y	Y	N	Y, WB, Immunoasay. Apolipoprotein- E3 and CII	11	N
Baig, 2014	Clin. Proteomics	N	Histology, Abs used, Proteins, IHC images & validation, pathways	Y	Y	Y	Y	Y	Y 2 missed; fixed & variable listed	Y	Y	Y	Y	Y	Y, IHC. Annexin A1 & IV, Histone H4, Integrin B3	12	N
Blumenstein, 2009a	Proteomics	1.Proteomic data Repository 2. Paris Guidelines	N	Y	Y	Y	Y	Y	Y 1 missed; fixed & variable listed	N	Y	Y	Y	N	Y, WB. Fibrinogen Alpha1-Chymotrypsin	10	N
Blumenstein, 2009	Reprod. Sciences	N	N	Y	Y	Y	Y	Y	Y 1 missed; fixed & variable listed	Y	Y	Y	Y	N	Y, WB. Vitronectin Kininogen,	11	N
Carty, 2011	Hypertension	MIAME (prepared 2001 for microarray)	Population characteristics, DE protein list & p-value	Y	Y	Y	Y	Y	N	N	N	Y	Y	N	N	7	N
Centlow, 2010	J. Biomed Biotech	N	N	Y	Y	Y	Y	Y	Y 1 missed; fixed & variable listed	N	N	Y	Y	N	Y, WB & IHC. Apolipoprotein- A1	9	N
Chen 2011	Proteomics Clin. Appl	MIAPE http://www.psidev.info/MIAPE/	DE protein Lists	Y	Y	Y	Y	Y	Y varying missed;	Y	Y	Y	Y	Y	Y, ELISA Angiotensinogen	12	N
Dai 2017	J. Cell. Biochem	N	N	Y	Y	Y	Y	Y	Y variable listed	Y	Y	Y	Y	Y	N	11	N
de Groot 2007	Proteomics Clin. Appl	MIAPE http://www.psidev.info/MIAPE/	N	Y	Y	Y	Y	Y	N	N	N	Y	Y	N	Y, IHC, Calcyclin	8	N
Dexlin-Mellby 2010	Proteomics Clin. Appl	MIAPE http://www.psidev.info/MIAPE/	ROC AUC values, Ab Microarray data	Y	Y	Y	Y	Y	N	N/A	N/A	Y	Y	Y	Y, Immunoassay. IL2, IL12, IFN-g, IL4, IL5, IL6, IL10	9	Y
Epiney 2012	J. Proteomics	https://www.elsevier.com/journals/journal-of-proteomics/1874-3919/guide-for-authors	N	Y	Y	Y	Y	Y	Y 1 missed: variable listed	Y	N	Y	Y	N	Y, qRT-PCR Factor XIII	10	N
Erez 2017	PLOS ONE	MIAME http://fged.org/projects/miame/	DE Protein Abundance	Y	Y	Y	Y	Y	N/A	N/A	N/A	Y	Y	Y	N	8	Y
Feng 2012	Gynecol. Obstet. Inv	N	N	Y	Y	Y	Y	Y	N	N	N	Y	Y	N	Y, qRT-PCR, IHC α1-Trypsin	8	N
Gharesi-Farad 2010	Placenta	N	N	Y	Y	Y	Y	Y	N	N	N	Y	Y	N	N	7	N
Jia 2015	Cell Physiol Biochem	N	N	Y	Y	Y	Y	Y	N	N	N	Y	Y	Y	N	8	N
Jin 2008	Analytica Chimica Acta	N	N	Y	Y	Y	Y	Y	N	N	N	Y	Y	Y	Y, WB HSP-27	9	N
Jin 2017	BBA-Proteins & Proeomics	N	Tables: MS quantitative data, DE protein abundance, Enrichment analysis, raw network analysis	Y	Y	Y	Y	Y	N	N	N	Y	Y	Y	Y, ELISA:GSH, GSSG, , WB & IHC GPX1, GPX3, GSTT2, SOD1, SMS, NFkB, GSTK1, GGCT, GCLM,	9	N
Johnstone 2011	Proteomics	1.Proteomic data Repository 2. Paris Guidelines	N	Y	Y	Y	Y	Y	Y 0 missed	N	N	Y	Y	N	Y, WB Ezrin, GST, HSP60	9	N
Kim 2007	Proteomics Clin. Appl	MIAPE http://www.psidev.info/MIAPE/	N	Y	Y	Y	Y	Y	Y 1 missed; fixed & variable listed	Y	N	Y	Y	N	Y, WB HSP60, Cathespin D, GST, VDAC, Erp29	10	N
Kim 2016	Proteomics	1.Proteomic data Repository 2. Paris Guidelines	N	Y	Y	Y	Y	Y	Y fixed listed	Y	N	Y	Y	Y	N	10	N
Kolialexi 2017	Expert Rev. Proteomics	N	N	Y	Y	Y	Y	Y	N	N	N	Y	Y	Y	N	8	N
Kolla 2012	J. Biomed & Biotech	N	N	Y	Y	Y	Y	Y	Y fixed & variable but not listed	N	Y	Y	Y	Y	N	10	N
Kononikhin 2016	J. Proteomics	Y.https://www.elsevier.com/journals/journal-of-proteomics/1874-3919/guide-for-authors	Demographic data, urinary peptides qualitative & quantitative data, proposed DE biomarkers, selected spectra, % peptides vs MS runs, abundant amino acids.	Y	Y	Y	Y	Y	Y variable listed	Y minimum 5 aa	Y	Y	Y	N	N	10	N
Liu 2011	Placenta	N	N	Y	Y	Y	Y	Y	Y 1 missed; fixed & variable listed	Y	N	Y	Y	Y	Y, WB TTR, RBP4, CSH, AHSG	11	N
Low 2013	Genomics, Proteomics & Bioinformatics	N	DE protein list & Analysis Pathways & Processes	Y	Y	Y	Y	Y	N	Y	Y	Y	Y	Y	Y, WB AFP, Factor H, C5 PEDF	11	N
Lu 2016	Obst & Gyn. Res	N	DE protein list & Analysis Pathways & Processes	Y	Y	Y	Y	Y	Y 1 missed; fixed & variable listed	Y	N	Y	Y	Y	Y, ELISA IHC, Invasion Assay, qRTPCR, RBP4	11	N
Ma 2014	Cell Biochem Biophys	N	N	Y	Y	Y	Y	Y	N	N	N	Y	Y	Y	Y, WB, Laminin	9	N
Mary 2017a	Clin. Proteomics	N	MS methods, List DE proteins, plots raw intensity values, gene ontology, pathways analysis	Y	Y	Y	Y	Y	Y 2 misssed; fixed & variable listed	Y	Y	Y	Y	Y	Y, WB TINAGL1	12	N
Mary 2017b	J. Proteome Res.	http://pubs.acs.org/ paragonplus/submission /jprobs/jprobs_mass_ spectrometry_ guidelines.pdf http://pubs.acs.org/paragonplus/submission/jprobs/jprobs_proteomics_guidelines.pdf	N	Y	Y	Y	Y	Y	Y 2 missed; fixed & variable listed	Y	Y	Y	Y	Y	Y, WB, qRTPCR Transferrin receptor 1	12	N
Mary 2017c	Cytoskeleton	N	Peptide sequences assigned & Western blots	Y	Y	Y	Y	Y	Y 2 missed; fixed & variable listed	Y	Y	Y	Y	N	Y, WB Vimentin isoforms	11	N
Myers 2013	Hypertension	MIAME http://fged.org/projects/miame/	MS method & protein quantific, statistical anal, DE proteins	Y	Y	Y	Y	Y	N	Y	Y	Y	Y	N	Y, Immunoassay, PlGF, IGFALS.	10	N
Norwitz 2005	Am. J. Obst & Gyn.	N	N	Y	Y	Y	Y	Y	N	Y	Y	Y	Y	N	Y, ELISA Hemoglobin	10	N
Pan 2005	J. Proteomics	https://www.elsevier.com/journals/journal-of-proteomics/1874-3919/guide-for-authors	All identified protein list and quantitifaction	Y	Y	Y	Y	Y	Y 2 missed; fixed & variable listed	Y	Y	Y	Y	Y	Y, WB Aldose reductase Fibronectin 1 Fibrillin 1	12	N
Park 2008	Reprod. Sciences	N	N	Y	Y	Y	Y	Y	N	N	N	Y	Y	N	Y, WB Apolipoprotein A-1.	8	N
Rasanen 2010	J. Proteome Res.	http://pubs.acs.org/ paragonplus/submission /jprobs/jprobs_mass_ spectrometry_ guidelines.pdf http://pubs.acs.org/paragonplus/submission/jprobs/jprobs_proteomics_guidelines.pdf	N	Y	Y	Y	Y	Y	N	Y	N	Y	Y	N	Y, ELISA, Complement Factor D, VCAM1, Cystatin-C, beta-2-microglobulin, PAPPA1 .	9	N
Shi 2013	PLOS ONE	Y MIAME http://fged.org/projects/miame/	N	Y	Y	Y	Y	Y	Y 2 missed; fixed & variable listed	N	Y	Y	Y	Y	Y, WB, IHC TFRC, PRDX3, HSPE1	11	N
Shin 2011	Gynecol. Obstet. Inv	N	N	Y	Y	Y	Y	Y	N	N	N	Y	Y	N	Y, WB, IHC HSP27, HSP27-P	8	N
Sun 2007	Gynecol. Obstet. Inv	N	N	Y	Y	Y	Y	Y	N	N	N	Y	Y	N	N	7	N
van den Berg 2017	Proteomics Clin. Appl	MIAPE http://www.psidev.info/MIAPE/	Patient Charac & Symptoms, ELISA standards & results & conditions	Y	Y	Y	Y	Y	Y 2 missed; fixed & variable listed	Y	Y	Y	Y	N	Y, ELISA AMBP, alpha1-Microglobulin,	11	N
Vascotto 2007	J. Proteome Res.	http://pubs.acs.org/ paragonplus/submission /jprobs/jprobs_mass_ spectrometry_ guidelines.pdf http://pubs.acs.org/paragonplus/submission/jprobs/jprobs_proteomics_guidelines.pdf	N	Y	Y	Y	Y	Y	N	N	N	Y	Y	N	Y, IHC TTR	8	N
Wang 2007	Clinical Chemistry	http://fged.org/projects/miame/.	N	Y	Y	Y	Y	Y	N	N	Y	N	Y	Y, Cytokine Ab array	Y, WB, IHC, Immunoassay H & L-Ficolin	9	N
Wang 2013	PLOS ONE	MIAME http://fged.org/projects/miame/	Patient Charact, N-Glyco Phosho sites detected & their spectra	Y	Y	Y	Y	Y	Y fixed & variable listed	Y minimum 6aa	Y	Y	Y	Y	Y, IHC Engrailed-1	12	N
Webster 2007	Proteomics Clin. Appl	MIAPE http://www.psidev.info/MIAPE/	N	Y	Y	Y	Y	Y	N	N	N	Y	Y	N	Y, WB, IHC EMAPII, HSP27, GRP96 Catalase	8	N
Yang 2015	J. Korean Med. Sci	N	N	Y	Y	Y	Y	Y	Y 1 missed; fixed & variable listed	N	N	Y	Y	N	Y, WB HSP27, HSP 90	9	N
Zhang 2011	Biol. Reproduction	N	2D gel images, Matched peptide list.	Y	Y	Y	Y	Y	Y variable listed	N	N	Y	Y	Y	Y, WB NOS3, HSP90	10	N
									Y = 51%	Y = 47%	Y = 42%	Y = 98%	Y = 100%	Y = 49%	Y = 78%
																score of 9 or above = 73%
