# Supplementary material for: Using proteomics to advance the search for potential biomarkers for preeclampsia: A systematic review and meta-analysis
Source: PLoS One. 2019 Apr 5;14(4):e0214671. doi: 10.1371/journal.pone.0214671 (PMC6450632; doi:10.1371/journal.pone.0214671)
Supplement: S4 Table — Differentially expressed proteins reported in PE or FGR compared to normal pregnancy, and their direction of change (up-regulated in red, down-regulated in green or variable expression in yellow) in eligible articles were tabulated according to stage of pregnancy and type of biological sample. (XLSX) [file pone.0214671.s005.xlsx]

## Sheet: S4
S4 Table. Proteomic dataset compilation. Differentially expressed proteins reported in PE or FGR compared to normal pregnancy, and their direction of change (up-regulated in red, down-regulated in green or variable expression in yellow) in eligible articles were tabulated according to stage of pregnancy and type of biological sample. Differentially expressed proteins and their direction (increase…
Author et al Year (Journal)		Auer 2010	Wolter 2016	Cecconi 2010	Cecconi 2010	Karamessinis 2008	Miao 2014	Dexlin-Melby 2010	Dexlin-Melby 2010	Mary 2017 (Clin proteome)	Jin 2017	Yang 2015	Shi 2013	Feng 2012	Shin, 2011	Gharesi-Fard 2010	Mary 2017 (Cytoskeleton)	Centlow 2010	Webster 2007	Kim 2007	Mary 2017 (J Proteome Res)	Dexlin-Mellby 2010	Zhang 2011	Wang 2007 (Placenta)	Wang 2013	Baig 2014	Ma 2014	Epiney 2012	Jin 2008	Johnstone 2011	Sun 2007	Erez 2017	Kolialexi 2017	Kolla 2012	Rasanen 2010	Rasanen 2010	Mary 2017 (J Proteome Res)	Mary 2017 (J Proteome Res)	Blumenstein 2009 (Proteomics)	Blumenstein 2009 (Proteomics)	Blumenstein 2009 (Reproductive sciences)	Erez 2017	Erez 2017	Kim 2016	Myers 2013	Myers 2013	Erez 2017	Erez 2017	Liu 2011
DIAGNOSIS. FGR: fetal growth restriction, PE: preeclampsia, EOPE: early onset preeclampsia, LOPE: late onset preeclampsia, AGA: appropriate gestational age, SGA: small for gestational age, PTPE: pre-term preeclampsia, TPE: term preeclampsia		FGR	FGR	FGR	FGR	FGR	FGR	LOPE	EOPE	PE	PE	PE	PE	PE	PE	PE	PE	PE	PE	PE	PE	PE	PE	PE	PE	PE	PE	PE	PE	PE	PE	PE	PE	PE	LOPE	EOPE	PE	PE	PE vs AGA	PE vs SGA	PE	PE	PE	PE	PTPE	TPE	PE	PE	PE
SAMPLE TYPE. B:Blood (serum or plasma), PL:placenta (placenta, placenta plasma membrane, cytotrophoblast cells, syncitiotrophoblast cells), UCB:umbilical cord blood, U:urine, UA:Umbilical artery, AF:amniotic fluid		B	B	AF	UCB	UCB	PL	PL	PL	PL	PL	PL	PL	PL	PL	PL	PL	PL	PL	PL	PL	PL	PL	PL	PL	PL	PL	PL	PL	PL	PL	B	B	B	B	B	B	B	B	B	B	B	B	B	B	B	B	B	B
TRIMESTER OF COLLECTION. 1:first trimester (1-14 weeks), 2:second trimester (14-26 weeks), 3:third trimester (>26 weks)		3	3	3	3	3	3	3	3	3	3	3	3	3	3	3	3	3	3	3	3	3	3	3	3	3	3	3	3	3	3	1	1	1	1	1	1	2	2	2	2	2	2	2	2	2	3	3	3
Protein name	Protein ID
AHNAK Neuroblast Differentiation-Associated Protein	Q09666																								+
ATP Synthase Subunit D, Mitochondrial	O75947
Discoidin Domain Receptor Family, Member 1 Isoform C	Q08345
Histone H1.4	P10412
Ig Gamma-2 Chain C Region	P01859						+
Immunoglobulin Lambda Variable 7-43	P04211
Serpin B3, Isoform 1	P29508
Sialate O-Acetylesterase, Isoform 2	Q9HAT2
L-Ficolin	Q15485																							+
10 Voltage-Dependent Anion Channel 2	P45880																						-
14 3 3 Protein Zeta Delta	P63104									+																																		+
14-3-3 Protein Sigma	P31947										+
2'-Deoxynucleoside 5'-Phosphate N-Hydrolase 1	O43598										-
3-Hydroxyacyl-Coa Dehydrogenase Type-2	Q5H928
4 Trimethylaminobutyraldehyde Dehydrogenase	P49189									-
40S Ribosomal Protein S2	P15880										+
40S Ribosomal Protein S25	P62851										+
40S Ribosomal Protein S3	P23396																								+
40S Ribosomal Protein S7	P62081										+
40S Ribosomal Protein S9	P46781						-
5'-3' Exoribonuclease 2	Q9H0D6										+
60S Ribosomal Protein L13A	M0QYS1						-
60S Ribosomal Protein L18	Q07020						-
60S Ribosomal Protein L18A	Q02543						-
60S Ribosomal Protein L27A	P46776										+
60S Ribosomal Protein L3	P39023										+
60S Ribosomal Protein L4	P36578										+
6-Phosphogluconate Dehydrogenase	P52209																											+																-
8 Aconitase 2, Mitochondrial	Q99798																						-
A Disintegrin And Metalloproteinase With Thrombospondin Motifs 1	Q9UHI8																																															-
A Disintegrin And Metalloproteinase With Thrombospondin Motifs 13	Q76LX8																																			-
A30 (Fragment)	A2MYE1
Abhydrolase Domain-Containing Protein 14B	Q96IU4
Actin	P62736
Actin Alpha 1 Skeletal Muscle Protein	Q7Z7J6																												+
Actin Cytoplasmic 1	P60709									- , +													-
Actin Cytoplasmic 2	P63261									+		-
Actin, Alpha Skeletal Muscle	P68133																																											+
Actin-Related Protein 2/3 Complex Subunit 4, Isoform 3	P59998																																											-
Actin-Related Protein 3	P61158																																											-
Acyl-Coenzyme A Dehydrogenase	P49748												-
ADAM12	O43184																																												+	+
Adenomatous Polyposis Coli Protein	P25054																																		+
Adenosylhomocysteinase	P23526									+
Adenylate Cyclase Type 9	O60503																																											+
Adipocyte Plasma Membrane-Associated Protein	Q9HDC9																																											-
Adiponectin	Q15848																																											-
ADP-Ribosylation Factor 6	P62330						+
ADP-Ribosylation Factor-Like Protein 8A	Q96BM9						-
Afamin	P43652																																											-
Aggrecanase-1	O75173																										+
Agouti-Related Protein	O00253																																															+
Aldehyde Reductase	P14550																			+
Aldose Reductase	P15121																			+										-
Alpha 1 Antitrypsin,	P01009						-			-				+			+																+
Alpha 2 Globin Variant	E9LUX2	+
Alpha-1 Catenin	P35221
Alpha-1-Acid Glycoprotein 1	P02763	+					+				+																										+	+
Alpha-1-Antichymotrypsin	P01011																																								-
Alpha-1-Antichymotrypsin Member 3	G3V513						+
Alpha-1B-Glycoprotein	P04217			-															+																		+	+
Alpha-2-Antiplasmin	P08697					-																													-		+							-
Alpha-2-HS-Glycoprotein	P02765					-	-																							+			-						+	+				-					+
Alpha-2-Macroglobulin	P01023				-																																-		+	+				-					-
Alpha-Actinin-1, Isoform 4	P12814																																											+
Alpha-Actinin-4	O43707									-																																		+
Alpha-Amylase 1 /2	P04745, P04746
Alpha-Amylase 2B	P19961
Alpha-Centractin	P61163									+
Alpha-Enolase Isoform Alpha	P06733																			+			-			+	+																	-
Alpha-Fetoprotein	P02771
Alternative Protein	Q92673
AMBP Protein	P02760																																							-									+
Amiloride-Sensitive Amine Oxidase	P19801										-
Aminopeptidase N	P15144
Aminopeptidase Q	Q6Q4G3										-
Amyloid-Like Protein 1	P51693
Angiogenin	P03950																																																-
Angiomotin	Q4VCS5								+
Angiotensinogen	P01019	-			-																													+			-		+	+				-
Anion Exchange Protein 1 Solute Carrier Family 4 Member 1	P02730						-
Ankyrin Repeat And Death Domain-Containing Protein 1A	Q495B1
Ankyrin Repeat Domain-Containing Protein 32	Q9BQI6																																											-
Ankyrin-1	P16157						-
Annexin A1	P04083																												+
Annexin A2	P07355																						-, +
Annexin A4	P09525											+														+
Annexin A6	P08133									+
Annexin V	P08758													+									-																					-
Annexin VII Isoform 1	P20073-1																										-
Anti-(ED-B) scFV (Fragment)	A2KBC1
Anti-FactorVIII scFV (Fragment)	A2KBC6																																											+
Antisense To ERCC-1 Protein	P20810										+
Antithrombin-III	P01008					-
Ap-2 Complex Subunit Mu (Fragment)	C9JJ47
Apolipoprotein	Q6UXV4
Apolipoprotein A-I	P02647				+													+																+				+	+, -	+				-
Apolipoprotein A-II	P02652																																					+											-
Apolipoprotein A-IV	P06727																																											+
Apolipoprotein B-100	Q13787																																																-
Apolipoprotein C-I	P02654																																											+
Apolipoprotein C-II	P02655
Apolipoprotein C-III	P02656										+																													-				+
Apolipoprotein D	P05090	-
Apolipoprotein E	P02649					-																						-											+	+				-					+
Apolipoprotein F	Q13790																																											-
Apolipoprotein H	P02749																																-				+	+						-					+
Apolipoprotein M	O95445																																											-
Apolipoprotein-L1	O14791																																																-
ATP Synthase Subunit Beta, Mitochondrial	P06576												-
ATP-Binding Cassette Sub-Family B Member 9	Q9NP78										-
ATP-Binding Cassette Sub-Family D Member 3	P28288										-
ATP-Dependent RNA Helicase DDX42	Q86XP3						-
Basement Membrane-Specific Heparan Sulfate Proteoglycan Core Protein	P98160																										-
Bcl-2-Associated Transcription Factor 1	Q9NYF8																								+
Beta-Galactosidase	P16278								+
Beta-Hexosaminidase Subunit Alpha	P06865
Beta-Hexosaminidase Subunit Beta	P07686
Bifunctional UDP-N-Acetylglucosamine 2-Epimerase/N-Acetylmannosamine Kinase	Q9Y223										+
Bisphosphoglycerate Mutase	P07738										+
Bone Marrow Proteoglycan	P13727										-
Bone Morphogenetic Protein 1	P13497																															+										+
Brain Acid Soluble Protein 1	P80723																									+
Branched-Chain-Amino-Acid Aminotransferase, Mitochondrial	O15382										+
BRCA 1-Associated RING Domain Protein 1	Q99728
Bruton Tyrosine Kinase	Q06187								+
C1 Segment Protein (Fragment)	A0M8Q9
C4	P08649							+	+																												-
C4B-Binding Protein Alpha Chain	P04003	+																																										+					-
C4b-Binding Protein Beta Chain	P20851
Cactin	Q8WUQ7	-
Cadherin EGF LAG Seven-Pass G-Type Receptor 3	Q9NYQ7										-
Cadherin-13	P55290
Calcium-Regulated Heat-Stable Protein 1	Q9Y2V2										+
Calcyclin	P06703																																											-
Calnexin	P27824																								-			-	-
Calumenin	O43852											+
CAMK2G Protein (Fragment)	Q8WU40
cAMP-Dependent Protein Kinase Catalytic Subunit Alpha	P17612																																									-
CapS-Interacting Protein	Q6JBY9																								+
Carbonic Anhydrase 1	P00915, V9HWE3			+							+												+													+								-
Carbonic Anhydrase 2	P00918																																											-
Carboxypeptidase B2	Q96IY4																																											-
Carboxypeptidase N Catalytic Chain	P15169																																											-
Cardiac Muscle Alpha Actin Proprotein	P68032											+
Carnitine Palmitoltransferase II	P23786						+				+
Carnosine Dipeptidase 1	A8K1K1																																											+
Cartilage Acidic Protein 1	Q9NQ79																																											-
Cartilage Oligomeric Matrix Protein	P49747																																			-
Casein Kinase 2, Beta Polypeptide	Q5SRQ6, P67870						+
Casein Kinase II Subunit Alpha (Fragment)	H3BV19
Caspase-14	P31944																																											+
Catalase	P04040						-												+				+													+
Cathelicidin Antimicrobial Peptide	P49913
Cathepsin A Isoform A	P10619
Cathepsin D	P07339																			+
C-C Motif Chemokine 13	Q99616							+, -	+
C-C Motif Chemokine 2	P13500							+, -	+
C-C Motif Chemokine 7	P80098							+	+
CD276 Antigen	Q5ZPR3										+
CD40	P25942							+, -
CD40L	P29965							+, -	+
CD44 Antigen	Q16208																																			-
CD5 Antigen-Like	O43866																																+											+
CD59 Glycoprotein	P13987
CD7 Metallothionein-2 (Β Domain)	P02795																										-
CD99 Antigen	A6NIW1
Cell Adhesion Molecule 3 , Isoform 1	Q8N126
Centrosomal Protein Of 170kDa, Isoform 3	Q5SW79																																											-
Centrosome-Associated Protein 350	Q5VT06
Ceruloplasmin	P00450			-							+																																	+					+
Chain A Of Enoyl-Coenzyme A Hydratase	P30084															-
Charged Multivesicular Body Protein 5	Q9NZZ3										+
Chitinase-3-Like Protein 1	P36222																											-
Chloride Intracellular Channel Protein 1	O00299										+			+						+
Chloride Intracellular Channel Protein 3	O95833														+	+													+
Cholinesterase	P06276
Chordin-Like Protein 1	Q9BU40																																															+
Choriogonadotropin Subunit Beta	P01233																																		+	+
Choriogonadotropin Subunit Beta Variant 1	A6NKQ9																																											-
Chorionic Gonadotrophin Subunit Alpha	P01215						-
Chorionic Somatomammotropin Hormone	P01243																																			-
Chorionic Somatomammotropin Hormone	P0DML2, P0DML3																																																+
Chromodomain-Helicase-DNA-Binding Protein 4	PQ14839						-
Chromogranin-A	P10645
Ciliary Dynein Heavy Chain 9	Q9NYC9																										+
Clathrin Heavy Chain	Q00610												-														-
Clusterin	P10809																			+										-				+					+	+				-					+
Coactosin-Like Protein	Q14019						-				+
Coagulation Factor X	P00742																																		-	-								-					+
Coagulation Factor XI, Isoform 2	P03951-2																																											-
Coagulation Factor XII	P00748																																						+
Coagulation Factor XIII A Chain	P00488																											-																+
Coagulation Factor XIII B Chain	P05160																										+
Cofilin-1	P23528																																											+
Coiled-Coil Domain-Containing Protein 6	Q16204																								-
Collagen Alpha 1 V1 Chain	P12109
Collagen Alpha 2 VI Chain	P12110									+
Collagen Alpha-1 (IV) Chain	P02462
Collagen Alpha-1(I) Chain	P02452																																						+	+
Collagen Alpha-1(III) Chain	P02461
Collagen Alpha-1(XV) Chain	P39059
Collagen Alpha-1(XVIII) Chain, Isoform 1	P39060
Collagen Alpha-2(V)	P05997						-				-
Collagen Alpha-3 (IX) Chain	Q14050
Collagen Alpha-3 (VI) Chain	E9PCV6
Collagen Alpha-5(IV) Chain	P29400										-
Collagen Alpha-6(IV) Chain	Q14031
Collagen, Type XIV, Α-1	Q05707																										+
Complement C1q Subcomponent Subunit A	P02745																																		-									+					+
Complement C1q Subcomponent Subunit B	P02746																																		-	-								+
Complement C1q Subcomponent Subunit C	P02747																																		-	-								+					+
Complement C1R Subcomponent	P00736
Complement C1S Subcomponent	P09871							+, -	+																																			+
Complement C5	P01031							+, -	+
Complement Component 1, Q Subcomponent Binding Protein	A8K651
Complement Component 4A	P0C0L4				-
Complement Component 4B	P0C0L5										+																					-						-				-		+
Complement Component 6	P13671																																						-	-
Complement Component C3	P01024				-			-																													-		+					-
Complement Component C7	P10643																																											+
Complement Component C8 Beta Chain	P07358																																											-					+
Complement Component C8 Gamma Chain	P07360	-		-
Complement Component C9	P02748																																																+
Complement Factor B	P00751						+																										-
Complement Factor H	P08603					-																																											+
Complement Factor H-Related Protein 1	Q03591																																											-					+, -
Complement Factor H-Related Protein 2, Isoform Short	P36980-2																																											-
Complement Factor H-Related Protein 5	Q9BXR6																																		+	+
Complement Factor I Light Chain	G3XAM2																																											-
Complement Protein Component C7	A8K2T4																																											-
Cordon-Bleu Protein-Like 1	Q53SF7																								+
Corticosteroid-Binding Globulin	P08185	-																																	+
C-Reactive Protein, Pentraxin-Related	P02741																																		+	+								+
Creatine Kinase, Mitochondrial 1A	P12532												-
Crk-Like Protein	P46109
Cyclin-Dependent Kinase 8:Cyclin-C Complex	P49336																															+										+	+
Cyclin-Y	Q8ND76																								-
Cystatin-A	P01040																																											+
Cystatin-C	P01034d
Cystatin-M	Q15828																											-
Cysteine And Glycine-Rich Protein 1	P21291																								-
Cysteine-Rich Motor Neuron 1 Variant	Q9NZV1																										+
Cysteine-Rich Secretory Protein 3	P54108
Cytochrome P450 3A4	P08684																																									-
Cytochrome P450, Family 11, Subfamily A, Polypeptide 1	P05108												+
Cytokeratin 18	P05783											-
Cytokeratin 8	P05787											+
Cytoplasmic Protein NCK1	P16333																																									-
Death-Associated Protein Kinase 3	O43293
Delta(3,5)-Delta(2,4)-dienoyl-CoA isomerase, mitochondrial	Q13011																														-
Delta-Aminolevulinic Acid Dehydratase	P13716										+
Dentin Matrix Acidic Phosphoprotein 1	Q13316																																									-
Deoxyribose-Phosphate Aldolase	Q9Y315										+
Dermcidin	P81605																																											+
Desmoglein-1	Q02413																																											+
Desmoplakin	P15924												+																															-
Dihydrolipoamide Branched Chain Transacylase E2	P11182											-
Dihydrolipoamide S-Succinyltransferase	P36957												-
Dihydrolipoyl dehydrogenase	P09622																														+
Di-N-Acetylchitobiase	Q01459
Dipeptidyl Peptidase 3	Q9NY33										+
Dipeptidyl Peptidase 4 Adenosine Deaminase Complexing Protein 2	P27487						+
DNA Fragmentation Factor Subunit Alpha	O00273										+
DNA Polymerase Delta Subunit 3	Q15054
DNA Replication Licensing Factor MCM7	P33993										+
DNA-Dependent Protein Kinase Catalytic Subunit	P78527																										+
DnaJ (Hsp40) Homolog, Subfamily B, Member 11	Q9UBS4											+
DnaJ Homolog Subfamily C Member 11	Q9NVH1										-
Drebrin-Like Protein	Q9UJU6
Dual Specificity Protein Phosphatase 3	P51452																																									-
Dystroglycan	Q14118																																		+
E3 Ubiquitin-Protein Ligas, Isoform 2	O75592																																											-
E3 Ubiquitin-Protein Ligase	Q8IWV7										+
EF-Hand Domain Family, Member D1	Q9BUP0												+
EF-Hand Domain Family, Member D2 (Fragment)	Q5JYW8
EGF-Like-Domain, Multiple 3	Q9QYP2																										-
Elongation Factor 1-Delta	E9PRY8						+
EMILIN-1	Q9Y6C2																								+
EMILIN-2	Q9BXX0										-
Endoglin	P17813																																												+	+
Endophilin-B1	Q9Y371
Endoplasmic reticulum resident protein 44	Q9BS26																														+
Endoplasmin	P14625						-			-						-			+
Endotehlial Protein C Receptor	Q9UNN8						-																																					-
Endothelial Monocyte-Activating Protein II	Q12904																		-
Enoyl-CoA Delta Isomerase	P42126											+
Eotaxin	P51671							+, -	+
Ephrin Type-A Receptor 4	P54764
Epididymis Luminal Protein 4	D0PNI1																						-
Epithelial Splicing Regulatory Protein 1	Q6NXG1										-
ER-60 Protease	P30101																			+											-
Erythrocyte Membrane Protein Band 4.2	P16452						-
Eukaryotic Initiation Factor 4A-I	P60842						-
Exosome Complex Exonuclease	Q9Y2L1										+
Extracellular Matrix Protein 1	Q16610																																			-								-
Extracellular Superoxide Dismutase	P08294																											+																+
Ezrin	P15311																									+
F-Actin Capping Protein Alpha-1 Subunit	P52907											+			-
FAS-Associated Factor 2	Q96CS3
Fatty Acid Binding Protein 5	Q01469																			+
F-BAR Domain Only Protein 1	O14526	+
Fc Receptor-Like Protein 3	Q96P31																																															-
Ferritin Light Chain	P02792						+
Fibrillin-1	P35555						+																				-
Fibrillin-2	D6RJI3
Fibrinogen Alpha Chain	P02671											-																							-					+									+
Fibrinogen Beta Chain	P02675			+	+					-, +	-	-		+																					-	-			+	+									+
Fibrinogen Gamma Chain	P02679	-				-				-	-	+																						+					+	+									+
Fibromodulin	Q06828																								-
Fibronectin 1	P02751						-				-																-							+			+	-											+
Fibronectin 1 Isoform 2 Preproprotein	P02751-2	-																									-
Fibronectin 1 Isoform 3 Preproprotein	P02751-3																										-												+
Fibulin-1	P23142, P23142-2																										+										-	-						-					+
Ficolin-3	O75636																																											-
Filamin-A	P21333																								-
Flavin Reductase	P30043																																											-
Formin-Like Protein 1	O95466										+
Fructosamine-3-Kinase-Related Protein	Q9HA64						-
Fructose-Bisphosphate Aldolase, Isoform 2	P04075																																											+
Galactose-1-Phosphate Uridylyltransferase	P07902										+
Galectin 3 Binding	P09382																																	+
Galectin-3-Binding Protein	Q08380	-																																	+	+													+
Gamma-Glutamyl Hydrolase	Q92820						-																																					-
Gamma-Glutamylcyclotransferase	O75223										+
Ganglioside Gm2 Activator	P17900										+																	+
Gdp Dissociation Inhibitor 2	P50395																						-
Gelsolin	P06396	-								+																		-											-					-
GLG-1R	P43220							+	+
Glia-Derived Nexin Peptidase Inhibitor 7	P07093						-				-																	-
Glucagon-Like Peptide 1	P01275								+
Glucosidase 2 Subunit Beta	P14314																						-
Glutamate Carboxypeptidase 2	Q04609
Glutamate--Cysteine Ligase Regulatory Subunit	P48507										+
Glutaminyl-Peptide Cyclotransferase	Q16769
Glutathione Peroxidase 1	P07203										-
Glutathione Peroxidase 3	P22352										-																																	-					-
Glutathione S-Transferase	P09211																			+										-		-										-
Glutathione S-Transferase Kappa 1	Q9Y2Q3										+		-
Glutathione S-Transferase Omega 1	P78417																																											+
Glutathione S-Transferase Pi (Fragment)	C7DJS2
Glutathione S-Transferase Theta-2B	P0CG30										-
Glutathione Synthetase	P48637																											+
Glyceraldehyde-3-Phosphate Dehydrogenase	P04406																						+			+																		-
Glycine Dehydrogenase (Decarboxylating), Mitochondrial	P23378										+
Golgi Apparatus Protein 1	Q92896										+
Golgi SNAP Receptor Complex Member 2	E7EQ34						+
Granulocyte-Macrophage Colony-Stimulating Factor	P04141							+, -	+
Granulysin	P22749										+
GTP-Binding Nuclear Protein Ran	P62826																											+				+										+	+
Guanylate Cyclase Soluble Subunit Beta-1	Q02153										+
Haptoglobin	P00738	+									+																						-				-	+
Heat Shock 10kDa Protein 1 (Chaperonin 10)	P61604												-
Heat Shock 70 Kda Protein 1A/1B	P0DMV8, P0DMV8, P08107																															-										-	-	-
Heat Shock 70-Kda Protein	P11021														+								-						+
Heat Shock 70Kda Protein 8	P11142											-	-			-										-
Heat Shock Protein 27	P04792											+			+				+				+			+			+
Heat Shock Protein 60	P10809																										+
Heat Shock Protein 60, Mast/Stem Cell Growth Factor Receptor	P10721																																		-
Heat Shock Protein 70	P34931																													-
Heat Shock Protein 90kDa Alpha (Cytosolic), Class A Member 1	K9JA46																						-
Heat Shock Protein HSP 90-Beta	P08238									-
Hemicentin 1	Q96RW7
Hemoglobin Subunit Alpha	P69905						-				+																																						-
Hemoglobin Subunit Beta	P68871	+					-							+
Hemoglobin Subunit Epsilon	P02100										+
Hemoglobin Subunit Gamma-1	P69891						-				+														-
Hemoglobin Subunit Gamma-2	P69892				+		-				+														-
Hemoglobin Subunit Mu (Hemoglobin Mu Chain)	Q6B0K9										+
Hemoglobin Subunit Zeta	P02008																																																-
Hemopexin	P02790																								-									+			+	-	+
Heparan Sulfate Proteoglycan	P34741																										-
Heparin Cofactor 2	P05546																																											-
Hepatocyte Frowth Factor Activator	Q04756																																		-									-
Hepatocyte Growth Factor-Like Protein	P26927
Hepatocyte Growth Factor-Regulated Tyrosine Kinase Substrate	O14964
Hepatoma-Derived Growth Factor	P51858																								+
Heterogeneous Nuclear Ribonucleoprotein F	P52597						+
Heterogeneous Nuclear Ribonucleoprotein H2	P55795						+
Heterogeneous Nuclear Ribonucleoproteins A2/B1	P22626										+
Heterogeneous Nuclear Ribonucleoproteins C1/C2	P07910										+
H-Ficolin	H-ficolin																							+
High Mobility Group Protein B3, High Molity Group Protein 2A, High Mobility Group Protein 4	O15347						+
High Mobility Group Protein Box 1	P09429																															+										+
High Mobility Group Protein HMG-I/HMG-Y	P17096																											-
Histidine-Rich Glycoprotein	P04196
Histidine-Rich Glycoprotein	Q6P1K1	+
Histone H2B Type 1-D	P58876																																											+
Histone H2B Type 2-E	Q16778										+
Histone H4	P62805																																											+
Histone-Binding Protein RBBP7	E9PC52
Homeodomain-Only Protein	Q9BPY8										+
HTLV-1 Basic Zipper Factor	P0C746										+
Human Chorionic Somatomammotropin	Q6PF11														-
Human Elongation Factor 2	P13639																										+
Hyaluronan-Binding Protein 2	Q14520																																											-					+
Hydroxyacyl-Coenzyme A Dehydrogenase Alpha Subunit	P40939												-
Hydroxyacyl-Coenzyme A Dehydrogenase Beta Subunit	P55084												-
Hypoxia-Inducible Factor 3 Alplta Subunit	Q9Y2N7
IFN-gamma	P01579								+
Ig Delta Chain C Region, Isoform 2	P01880-2																																											+
Ig Gamma-1 Chain C Region, Ighg1 Protein	P01857
Ig Gamma-3 Chain C Region	P01860						-																																					+
Ig Heavy Chain V Region, Smooth Muscle Myosin Alkali Light Chain	P60660																			+
Ig Heavy Chain V-1 Region V35	P23083
Ig Heavy Chain V-III Region BRO	P01766
Ig Heavy Chain V-III Region Gal	P01781						+
Ig Heavy Chain V-III Region HIL	P01771
Ig Kappa Chain C Region, Igkc Protein	P01834
Ig Kappa Chain V-1 Region Kue	P01604
Ig Kappa Chain V-III Region SIE	P01620
Ig Lambda Chain V-III Region SH	P01714																																											+
Ig Lambda Chain V-VI Region SUT	P06317
Ig Κ 4 Light Chain, Ig Kappa Chain V-IV Region B17	P06312				-
Ig λ Chain V-IV Region	Ig λ chain V-IV region, BCRL4				-
IgG L Chain	S6BGD6																																											+
IgGFc-Binding Protein	Q9Y6R7																																											+
Igl@ Protein	Q8N355	+
IL-10	P22301							+, -	+
IL-13	P42203							+	+, -
IL-8	P10145							+, -	+, -
IL-9	P15248							+	+, -
Immunoblobulin Light Chain (Fragment)	Q0KKI6																																											+
Immunoglobulin Heavy Constant Gamma 4	P01861																																											+
Immunoglobulin Heavy Constant Mu	P01871	+									+
Immunoglobulin Heavy Variable 3-23	P01779
Immunoglobulin J Chain	P01591																																											+
Immunoglobulin Kappa Variable 2-24	A0A0C4DH68
Immunoglobulin Lambda-Like Polypeptide 5	B9A064
Immunoglobulin Superfamily Containing Leucine-Rich Repeat Protein	O14498										-
Inorganic Pyrophosphatase	Q5SQT6
Inositol 1,4,5-Trisphosphate Receptor Type 2	Q14571																																											+
Inositol-3-Phosphate Synthase 1	Q9NPH2										+
Insulin-Like Growth Factor 2	P01344																																											-
Insulin-Like Growth Factor 2 Mrna-Binding Protein 3	O00425										+
Insulin-Like Growth Factor Binding Protein Complex Acid Labile Chain	P35858																																												+	+
Insulin-Like Growth Factor-Binding Protein 1	P08833																																											+				+
Insulin-Like Growth Factor-Binding Protein 3, Isoform 2	P17936-2																																											-
Insulin-Like Growth Factor-Binding Protein 5	P24593																																															+
Integral Membrane Protein GPR180	Q86V85
Integrator Complex Subunit 1 Isoform 2	Q8N201																										+
Integrin Alpha 10	O75578							+, -	+
Integrin Alpha-Iib: Beta-3 Complex	P08514																																									+
Integrin Alpha-V	P06756						+
Integrin Alpha-V: Beta-5 Complex	P08648																																									-
Integrin Beta-1	P05556																									-
Integrin Α 11	Q9UKX5								+
Integrin Α-6 Subunit	P23229																										-
Integrin, Β-Like 1	O95965																										-
Inter-Alpha (Globulin) Inhibitor H2	A2RTY6
Inter-Alpha-Trypsin Inhibitor Heavy Chain H, Isoform 2	Q06033
Inter-Alpha-Trypsin Inhibitor Heavy Chain H1	P19827																																											-
Inter-Alpha-Trypsin Inhibitor Heavy Chain H4	Q14624						+																																					+
Intercellular Adhesion Molecule 1	P05362							+, -																											+
Interleukin Enhancer Binding Factor 2	Q12905									-
Interleukin-1 Beta	P01584							+, -	+						-																											-
Interleukin-1 Ra	P01590							+, -	+
Interleukin-11	P20809							+, -	+
Interleukin-16	Q14005							+, -	+
Interleukin-18	Q14116							+	+
Interleukin-1Α	P01583							+, -	+, -
Interleukin-2	P60568							+, -	+, -
Interleukin-23 Receptor	Q5VWK5																																															-
Interleukin-27 Subunit Beta	Q14213										-
Interleukin-3	P08700							+, -	+, -
Interleukin-4	P05112							+	+
Interleukin-5	P05113							+	+, -
Interleukin-6	P05231							+, -	+
Interleukin-7	P13232							+	+
Intermediate Conductance Calcium-Activated Potassium Channel Protein 4	O15554						-
Isocitrate Dehydrogenase 1	O75874																			+
Isoform 1 Lish Domain	9P260	-
Isoform Long Of Splicing Factor, Proline- And Glutamine-Rich	P23246
Kallistatin	P29622																																											-
Keratin	P35527	+																															+
Keratin 13	A1A4E9																																											-
Keratin 19	P08727																						-
Keratin 4	P19013
Keratin, Type I Cuticular Ha5	Q92764																																											+
Keratin, Type I Cuticular Ha6, Isoform 2	O76013																																											+
Keratin, Type I Cytoskeletal 10	P13645
Keratin, Type I Cytoskeletal 13, Isoform 1	P13646
Keratin, Type I Cytoskeletal 14	P02533																																											-
Keratin, Type I Cytoskeletal 17	Q04695																																											+
Keratin, Type Ii Cuticular Hb2	Q9NSB4																																											+
Keratin, Type Ii Cuticular Hb5	P78386																																											+
Keratin, Type Ii Cuticular Hb6	O43790																																											+
Keratin, Type II Cytoskeletal 1	P04264				+, -
Keratin, Type Ii Cytoskeletal 1B	Q7Z794																																											-
Keratin, Type II Cytoskeletal 2 Epidermal	P35908																																											-
Keratin, Type II Cytoskeletal 5	P13647																																											-
Keratin, Type II Cytoskeletal 6A	P02538																																											-
Keratin, Type Ii Cytoskeletal 6C	P48668																																											+
Keratin-Associated Protein 3-1	Q9BYR8																																											+
KIAA0226 Protein	Q92622																										+
Kielin/Chordin-Like Protein 1	Q6ZWJ8																										+
Kininogen-1	P01042				-																				-																			-					+
Kn Motif And Ankyrin Repeat Domain-Containing Protein 2	Q63ZY3																								-
Kunitz-Type Protease Inhibitor 1	O43278																											+
Kynureninase	Q16719										+
Lactate Dehydrogenase A	P00338												-
Lactotransferrin	P02788										+
Lamin B2	Q03252											-
Lamin-B1	P20700																										-	-
Laminin	P07942
Laminin Beta-2 Chain	P55268						+																				-
Laminin Gamma-1 Chain	P11047																										-
Laminin M Chain	P24043						+																				-
Laminin Subunit Alpha-1	P25391										-
Laminin Α-5 Chain	O15230																										-
Latent-Transforming Growth Factor Beta-Binding	P22064																																		+
LDL	Q07954							+
Leptin	P41159							+, -	+
Leucine-Rich Alpha-2-Glycoprotein	P02750										+																																	-
Leucine-Rich Repeat-Containing Protein 40	Q9H9A6
Leucine-Rich Repeat-Containing Protein 6	Q86X45																																																-
Leukocyte Elastase Inhibitor	P30740
Limbic System-Associated Membrane Protein	Q13449
Lipase Maturation Factor 2	Q9BU23						-
Lipopolysaccharide-Binding Protein	P18428										+
Lipoprotein Receptor-Related Protein Associated Protein 1	B2R6S9
L-Lactate Dehydrogenase	Q5U077																																											+
L-Lactate Dehydrogenase B Chain	P07195										+		-
Lumican	P51884	-																																										-
Lysophospholipid Acyltransferase 5	Q6P1A2						+
Lysosome-Associated Membrane Glycoprotein 2	P13473										+
Lysozyme C	P61626																											-																					+
m7GpppX Diphosphatase	Q96C86										+
Malate Dehydrogenase 2, NAD (Mitochondrial)	P40926												-
Malate Dehydrogenase, Cytoplasmic, Isoform 3	P40925																																											-
Mannan-Binding Lectin Serine Protease 2	O00187																																											+					-
Mannose-Binding Protein C	P11226																																											-
Matrilysin	P09237																															+										+	+
Matrix Metalloproteinase-9	P14780
Matrix-Remodeling-Associated Protein 8, Isoform 1	Q9BRK3
Metalloproteinase Inhibitor 3	P35625										-
Methylcrotonoyl-CoA Carboxylase Subunit Alpha, Mitochondrial	Q96RQ3										+
Methylosome Subunit pICIn	P54105										+
Microfibrillar-Associated Protein 5 Microfibril-Associated Glycoprotein 2	Q13361						-
Mitochondrial Carrier Homolog 2	Q9Y6C9												+
Mitochondrial Fission 1 Protein	Q9Y3D6
Mitochondrial Import Inner Membrane Translocase Subunit	Q3ZCQ8						-
Mitochondrial Import Receptor Subunit	Q15785										+
Mitogen-Activated Protein Kinase Kinase Kinase 15, Isoform 1	Q6ZN16
Mitogen-Activated Protein Kinase Kinase Kinase 5	Q99683																										+
Monocyte Differentiation Antigen CD14	P08571																																											-
Mucin-15	Q8N387										+
Myeloid Cell Nuclear Differentiation Antigen	P41218																																+
Myeloperoxidase	P05164						-																					-
Myosin Light Chain Kinase,Smooth Muscle	Q15746																								-
Myosin-9	P35579																											-
Na(+)/H(+) Exchange Regulatory Cofactor NHE-RF1	O14745										+
N-Acetylglucosamine-6-Sulfatase	P15586										+
N-Acetylmuramoyl-L-Alanine Amidase	Q96PD5																																											-
N-Acylethanolamine-Hydrolyzing Acid Amidase	Q02083																																														+
NADH Dehydrogenase 1 Alpha Subcomplex Assembly Factor 4	Q9P032										+
NADH Dehydrogenase 1 Alpha Subcomplex Subunit 6	P56556
NADH Dehydrogenase 1 Beta Subcomplex Subunit 6	O95139
NADH Dehydrogenase 1 Beta Subcomplex Subunit 9	Q9Y6M9										-
NADH Dehydrogenase Iron-Sulfer Protein 2	O75306						-
NADH-Ubiquinone Oxidoreductase 24Kda	P19404																												+
N-Alpha-Acetyltransferase 38, Natc Auxiliary Subunit	Q9BRA0
NEDD8 Ultimate Buster 1	H3BM74
Nestin	P48681										+
Neural Cell Adhesion Molecule	O15394
Neurocan Core Protein	O14594
Neurogenin-3	Q9Y4Z2
Neuronal Cell Adhesion Molecule	Q92823
Neurosecretory Protein VGF	O15240
Neuroserpin	Q99574
Neutral Alpha-Glucosidase AB	Q14697																											+
Niban-Like Protein 1	Q96TA1										+
Nicotinate Phosphoribosyltransferase	Q6XQN6										+
Nicotinate-Nucleotide Pyrophosphorylase	Q15274																											-
Nidogen-1	P14543																																															+
NimA-Related Protein Kinase 7	Q8TDX7						+
Nitric Oxide Synthase, Endothelial	P29474										+
NPC2 Epididymal Secretory Protein E1	P61916
Nuclear Factor NF-kappa-B p105 Subunit	P19838										+
Nuclear Mitotic Apparatus Protein 1	Q14980																								+
Nuclear Ribonucleoprotein K	P61980														-
Nuclear Ubiquitous Casein And Cyclin-Dependent Kinase Substrate 1	Q9H1E3										+
Nucleolar And Spindle-Associated Protein 1	Q9BXS6										+
Nucleolysin	Q01085										+
Nucleoside Diphosphate Kinase A	P15531										+
Nucleotide Pyrophosphatase	P22413						+
O-Acetyl-ADP-Ribose Deacetylase	Q9BQ69										+
Olfactomedin-Like Protein 1	Q6UWY5										-
Olfactomedin-Like Protein 2B	Q68BL8
Osteonidogen	Q14112																										+
Oxoglutarate (Alpha-Ketoglutarate) Dehydrogenase	Q02218												-
P Antigen Family Member 4	O60829										+
p110 Epidermal Growth Factor Receptor (Homo Sapiens)	P00533-3																										-
Pappalysin-1	Q13219																																											-
Pappalysin-2	Q9BXP8
Paraoxonase 2	G3V1K3						-
PDZ Domain-Containing Protein 2	O15018																																											+
Peptidase Inhibitor 16	Q6UXB8
Peptidyl-Prolyl Cis-Trans Isomerase A	P62937																																											+
Peptidyl-Prolyl Cis-Trans Isomerase D	Q08752																															+										+	+
Peptidyl-Prolyl Cis-Trans Isomerase G	Q13427
Periodic Tryptophan Protein 2 Homolog	Q15269										-
Peroxidasin Homolog	Q92626
Peroxiredoxin 1	Q06830																						-
Peroxiredoxin 3	P30048												-			-
Peroxiredoxin 5	P30044												-
Peroxiredoxin-2	P32119						-				+				+													+			-													-
Peroxiredoxin-6	P30041																													-
Phenlalanine	K7ER00						-
Phosphatidylcholine-Sterol Acyltransferase	P04180
Phosphoglucomutase-1	P36871										+
Phosphoglucomutase-Like Protein 5	Q15124																								-
Phosphoglycerate Mutase 1	P18669																			+										-		+
Phospholipase C-Like Protein 3	Q4KWH8						-
Phospholipid Transfer Protein	P55058																																		-
Pigment Epithelium-Derived Factor	P36955																																											-
Placenta Growth Factor	P49763																																												-	-		-
Placental Protein 11	P21128						-
Plasma Kallikrein , Plasma Kallikrein B	P03952																																											-
Plasma Protease C1 Inhibitor	P05155							+	+																										-	-	-	+
Plasma Serine Protease Inhibitor	P05154																																											-
Plasminogen	P00747																										+							+				-						-					+
Plasminogen Activator Inhibitor 2	P05120						+				+
Plasminogen Snrpf Protein	P62306																										+
Plastin-2	P13796																																		-	-
Platelet Basic Protein	P02775																																											+
Platelet Factor 4	P02776																																																-
Platelet Glycoprotein V	P40197																																		-
Plexin Domain-Containing Protein 2	Q6UX71																																											-
Poliovirus Receptor, Isoform Alpha	P15151
Poly(U)-Binding-Splicing Factor	Q9UHX1										+
Polycomb Protein	Q96GD3
Polymeric Immunoglobulin Receptor	P01833
Polypyrimidine Tract-Binding Protein 1	P26599																											-
Porin 31HM	P21796																										+
Potassium Large Conductance Calcium-Activated Channel, Subfamily M, Alpha Member 1	Q12791
POTE Ankyrin Domain Family Member E	Q6S8J3
Pregnancy Specific Beta-1-Glycoprotein 4	Q6P520																											+
Pregnancy-Specific Beta-1-Glycoprotein 1	P11464	-																																										-
Pregnancy-Specific Beta-1-Glycoprotein 2	P11465																																											-
Pregnancy-Specific Beta-1-Glycoprotein 3	Q16557																											+																-					+
Pregnancy-Specific Beta-1-Glycoprotein 4	Q00888																																											-					+
Pregnancy-Specific Beta-1-Glycoprotein 9	Q00887	-																																										-
Pregnancy-Zone Protein	P20742										+																								-	+	+							-					-
Prelamin-A/C	P02545																								+			-
Prenylcysteine Oxidase 1	Q9UHG3																																											-
Procathepsin	P09668							+, -	+
Procollagen-Lysin, 2-Oxoglutarate 5-Dioxygenase 1	Q02809						-
Pro-Epidermal Growth Factor	P01133
Profilin-1	P07737																																											+
Progesterone-Associated Endometrial Protein	P09466						+				+
Programmed Cell Death Protein 4	Q53EL6																								+
Programmed Cell Death Protein 6	O75340											+
Prohibitin	P35232												-																+
Proline-Rich Synapse-Associated Protein 2 Isoform 1	Q9JLU4																										+
Prolyl 4-Hydroxylase Subunit Alpha-1	P13674										-
Properdin	P27918								+																																								+
Prostaglandin E Synthase	O14684										-
Prostaglandin E Synthase 3	Q15185										+
Prostaglandin G/H Synthase 2	P35354																															+
Prostaglandin-H2 D-Isomerase	P41222
Prostate-Specific Antigen	P07288							+, -	+, -
Proteasomal Ubiquitin Receptor	Q16186										+
Proteasome Subuni Beta Type-1	P20618																											-
Proteasome Subunit Beta Type-2	P49721						-																					+
Proteasome Subunit Beta Type-7	Q99436										+
Protein APOC4-APOC2	A0A024R0T9, K7ER74																																											+
Protein ARMET	P55145																											+
Protein Canopy Homolog 2	Q9Y2B0																											-
Protein DF-1	Q99497																											+
Protein Disulfide Isomerase A6	Q15084									+
Protein Disulfide-Isomerase	P07237						-									+														-	+
Protein Disulfide-Isomerase A4	P13667																											-
Protein Disulfide-Isomerase A5	Q14554						-
Protein Dpy-30 Homolog	Q9C005						+
Protein EFR3 Homolog B	Q9Y2G0
Protein Glutamine Gamma Glutamyltransferase 2	P21980									-			-
Protein Kinase C Alpha Type	P17252
Protein Kinase C-Binding Protein NELL2	Q99435
Protein MON2 Homolog	Q7Z3U7										+
Protein Phosphatase 1 Regulatory Subunit 14B	Q96C90										+
Protein Phosphatase 1, Catalytic Subunit, Alpha	P62137														-
Protein Picoolo	Q9Y6V0																																			+
Protein S100-A12	P80511																																											-
Protein S100-A4	P26447																																											+
Protein S100-A8	P05109										+
Protein Z-Dependent Protease Inhibitor	G3V2W1																																											-
Protein-Tyrosine Kinase 6	Q13882																																														-
Prothrombin	P00734																																											-
PRSS3 Protein	A1A508																																											+
PSMA2 Protein	P25787																			+
Purine Nucleoside Phosphorylase	Q8N7G1																																											+
Putative 40S Ribosomal Protein S26-Like 1	Q5JNZ5										+
Putative Elongation Factor 1-Alpha-Like 3	Q5VTE0										+
Pyridoxal Kinase (Fragment)	G1UI32
Pyruvate Kinase PKM	P14618																											+
Pyruvic Carboxylase	P11498						-
Ras GTPase-Activating Protein 1	P20936						+
Ras GTPase-Activating-Like Protein	Q13576						+				-
Ras-Related Protein Rab-39B	Q96DA2																								-
Ras-Related Protein Rab-7B	Q96AH8
Ras-Related Protein Rap-2B	P61225						-
Receptor-Type Tyrosine-Protein Phosphatase Gamma	P23470
Regulator Of Nonsense Transcripts 1	Q92900
Resenilins-Associated Rhomboid-Like Protein, Mitochondrial	Q9H300										+
Retinol-Binding Protein 4	P02753																																		+	+													-
Rheumatoid Factor C6 Light Chain (Fragment)	A0N5G1																																											+
Rho GTPase-Activating Protein 11A	Q6P4F7																								+
Rho GTPase-Activating Protein 7	Q96QB1
Rho-GDP Dissociation Inhibitor 1	P52565													+
Rho-GDP Dissociation Inhibitor 2	P52566													+														-
RNA Polymerase II Subunit A C-Terminal Domain Phosphatase SSU72	Q9NP77										+
RNA Terminal Phosphate Cyclase Domain-Containing Protein 1	O00442						-
RNA-Binding Motif Protein, X Chromosome	P38159										+
Roundabout Homologue 4	Q8WZ75																																		-
S100 Calcium-Binding Protein A10	P60903						-
SAFB-Like Transcription Modulator	Q9NWH9
SCO-Spondin Isoform 1	A2VEC9																										-
SEC14 Domain And Spectrin Repeat-Containing Protein 1	Q86VW0	-
Seizure 6-Like Protein	Q9BYH1
Septin 2	Q15019											-
Serine Protease HTRA1	Q92743										-
Serine/Arginine Repetitive Matrix Protein 1	Q8IYB3																								+
Serine/Arginine Repetitive Matrix Protein 2	Q9UQ35																								+
Serine/Arginine-Rich Splicing Factor 2	Q01130																								+
Serine/Arginine-Rich-Splicing Factor 3	P84103
Serine/Threonine-Protein Phosphatase 1 Regulatory Subunit 10	Q96QC0
Serotransferrin	P02787	-			-	+				-																							+	+	+	+	-		+
Serum Albumin	P02768	-		+, -		-				-		-			-				+
Serum Amyloid A Protein	P0DJI9																																											+					-
Serum Amyloid A-1 Protein	P0DJI8																																											+
Serum Amyloid A-4 Protein	P35542	+																																										+					-
Serum Amyloid P-Component	P02743																																			+			-	-									-
Serum Paraoxonase/Arylesterase 1	P27169						+																																					-
Sex Hormone-Binding Globulin	P04278	-																																										-
SH3 Domain-Binding Glutamic Acid-Rich Like Protein 3	Q9H299
Short-Chain Specific Acyl-Coa Dehydrogenase, Mitochondrial	P16219										-
Sialic Acid-Binding Ig-Like Lectin 6	O43699																																															+
Signal Peptidase Complex Subunit 2	E9PRB9
Signal Recognition Particle 14kDa Protein	P37108						-
Single-Stranded DNA-Binding Protein	Q04837						-
Slit Homolog 3 Protein	O75094
SM-11044 Binding Protein	Q5TB53
Small Nuclear Ribonucleoprotein Sm D3	P62318
SORBS3 Protein (Fragment)	Q9BT70
Spectrin Alpha Chain, Erythrocytic 1	P02549						-
Spectrin Alpha Chain, Non-Erythrocytic 1	Q13813
Spectrin Beta Chain	P11277						-
Spermine Synthase	P52788										+
Srcsubstrate Cortactin, Isoform 2	P12931																								+
Stathmin	P16949										+
Stress-70 Protein, Mitochondrial	P38646
Stromal Interaction Molecule 1	Q13586																								+
Succinate Dehydrogenase	P31040						+
Sulfhydryl Oxidase 1	O00391										-																																	-
Sulfotransferase 1A2	P50226										+
Superoxide Dismutase	P00441										+					-
Suprabasin	Q6UWP8																																											+
Sushi, Von Willebrand Factor Type A, EGF And Pentraxin Domain-Containing Protein 1	Q4LDE5										+
Talin-1	Q9Y490																								-
Tapasin	O15533										-
Target Of Nesh-SH3	Q7Z7G0										-
Tax Interaction Protein 2	O14908						+
Tenascin	P24821										-
Tenascin-X	P22105
Tensin-2	Q63HR2
Tetratricopeptide Repeat Protein 21A	Q8NDW8																								+
Thioredoxin	P10599						+
Thioredoxin Domain Containing Protein 5	Q8NBS9									+
Thioredoxin-Like Protein 1	P43396						-
Threonine-Protein Kinase 4	Q13043
Threonine-Protein Phosphatase 2A	P30153																											-
Thrombospondin-1	P07996
Thyroid Hormone Receptor-Associated Protein	O75448																								+
Thyroxine-Binding Globulin	P05543																																											-
TIM21-like protein	Q9BVV7																														+
Tissue Factor	P13726																																														-
Titin	Q8WZ42																												-															+
T-Lymphocyte Activation Antigen CD86	P42081																																									-
Tm2 Domain-Containing Protein 2	Q9BX73
Torsin-1A-Interacting Protein 1	Q5JTV8						-
Transcriptional Activator Protein Pur-Alpha	Q00577						+
Transferrin Receptor	A8K6Q8																																											+
Transferrin Receptor-1	P02786												-								+
Transforming Acidic Coiled-Coil-Containing Protein 2	O95359																								+
Transforming Growth Factor Beta-1	P01137							+, -	+, -
Transforming Growth Factor-Beta-Induced Protein Ig-H3	G8JLA8																																											-
Transgelin-2	P37802													+														-																+
Transketo Lase	P29401																									+
Transmembrane emp24 Domain-Containing Protein 7	Q9Y3B3						+
Transmembrane Glycoprotein NMB	Q14956						-				+
Transmembrane Protein 205	Q6UW68										-
Transportin-1	Q92973						+
Transthyretin	P02766					-										+																							-,+	-									-
Triokinase/Fmn Cyclase	Q3LXA3										-
Triosephosphate Isomerase (Fragment)	Q53HE2																																											+
Tripartite Motif-Containing Protein 3	O75382
Tripeptidyl Peptidase I	O14773										-		-
tRNA Pseudouridine Synthase A, Mitochondrial	Q9Y606																																											-
Tropomodulin 1	Q5T7W3
Tropomyosin 2	P07951																						-
Tropomyosin 3	P06753
Tropomyosin Alpha 1 Chain, Isoforms 3,9,8,	P09493									+
Tropomyosin Alpha 4 Chain	P67936													+
Truncated Adenosine Deaminase Acting On Rna 1 -A	A2IBT1
Trypsin-1	P07477
Trypsin-2	P07478																																									+
Tu Translation Elongation Factor, Mitochondrial	P49411																						-
Tubby-Related Protein 4	Q9NRJ4						-
Tubulin Beta Chain	P07437									-																				-
Tubulin Beta-1 Chain	Q9H4B7																																		+
Tubulin-Specific Chaperone A	O75347																											+
Tubullin Alpha-1C Cahin	Q9BQE3																									+
Tubulointerstitial Nephritis Antigen-Related Protein	Q9GZM7						+			-
Tumor Necrosis Factor Ligand Superfamily Member 1	P01374							+, -	+
Tumor Necrosis Factor	P01375							+	+
Tumor Protein D54	O43399										+
Tyrosine Protein Kinase JAK3	P52333							+, -	+
Ubiquinol-Cytochrome C Reductase Core Protein II	P22695												-
Ubiquitin Carboxyl-Terminal Hydrolase 24	Q0WX57																								+
Ubiquitin Thioesterase	J3KR44						+
UPF0556 Protein	M0QYN0						-
Uromodulin	P07911
V3-4 Protein	Q5NV62
Vacuolar ATP Synthase Catalytic Subunit A	P38606
Vacuolar Protein Sorting 4B	A8K4G7
Vacuolar Protein Sorting-Associated Protein	E7ETQ7
Vascular Endotehlial Gorwth Factor 3	P35916
Vascular Endothelial Growth Factor A	P15692							+, -	+																																	-
Vasorin	Q6EMK4
VCP 89 Kda Protein	P55072
Vesicular Integral-Membrane Protein VIP36	Q12907
Vimentin	P08670														-		+, -											-
Vinculin	P18206																								-																			+
Vinexin	O60504
Vitamin D-Binding Protein	P02774																																+				-							+					+
Vitamin K-Dependent Protein C, Isoform 2	P04070																																											-
Vitamin K-Dependent Protein S	P07225
Vitamin K-Dependent Protein Z, Isoform 2	P22891																																											-
Vitronectin	P04004																																-				+	-			+, -			-					+
Voltage-Depentant Anion Channel 1	P35523																			+
Von Willebrand Factor	P04275																																		-	-
V-Set And Transmembrane Domain-Containing Protein 2A	Q8TAG5
WD Repeat Domain 44, Isoform CRA_A	B7Z947
Y-Box-Binding Protein 3	P16989										+
Zinc Finger CCCH-Type Antiviral Protein 1	Q7Z2W4										+
Zinc Finger Protein ZPR1	O75312										+
Zinc-Alpha-2-Glycoprotein	P25311																																-											-
[truncated: 19 more columns]
