# Supplementary material for: Using proteomics to advance the search for potential biomarkers for preeclampsia: A systematic review and meta-analysis
Source: PLoS One. 2019 Apr 5;14(4):e0214671. doi: 10.1371/journal.pone.0214671 (PMC6450632; doi:10.1371/journal.pone.0214671)
Supplement: S6 Table — Differentially expressed proteins common in ≥2 datasets across different types of biological samples throughout pregnancy were tabulated. For proteins that were consistently up- or down-regulated, a search of the literature was undertaken to identify any studies in which these proteins had been examined in non-proteomic studies, and these results listed (XLSX) [file pone.0214671.s007.xlsx]

## Sheet: S6
S6 Table. An analysis of differentially expressed proteins in the eligible studies using cut-off 2 or more. Differentially expressed proteins common in ≥2 datasets across different types of biological samples throughout pregnancy were tabulated. For proteins that were consistently up- or down-regulated, a search of the literature was undertaken to identify any studies in which these proteins had …
	Biological Sample	Blood												Placenta			Urine			Umbilical Cord Blood
	Trimester	First trimester				Second Trimester				Third trimester				Third trimester			Third trimester			Third trimester
Protein name	Protein ID	Total number of datasets (n)	Protein abundnce	Supporting datasets (n)	Validated studies (protein abundance)	Total number of datasets (n)	Protein abundnce	Supporting datasets (n)	Validated studies (protein abundance)	Total number of datasets (n)	Protein abundnce	Supporting datasets (n)	Validated studies (protein abundance)	Total number of datasets (n)	Protein abundnce	Supporting datasets (n)	Total number of datasets (n)	Protein abundnce	Supporting datasets (n)	Total number of datasets (n)	Protein abundnce	Supporting datasets (n)
Coagulation Factor X	P00742	2	DOWN	2 ↓	NV
Complement C1q Subcomponent Subunit B	P02746	2	DOWN	2 ↓	NV
Complement C1q Subcomponent Subunit C	P02747	2	DOWN	2 ↓	NV					2	UP	2 ↑	He et al 2016 (↑)
Complement Component 6	P13671					2	DOWN	2 ↓	NV
Fibrinogen Beta Chain *	P02675	2	DOWN	2 ↓	NV	2	UP	2 ↑	NV	2	UP	2 ↑	NV	5	VAR	1 ↑, 3 ↓, 1 ↔
Fibrinogen Gamma Chain *	P02679					2	UP	2 ↑	NV					4	VAR	1 ↑, 3 ↓
Fibulin-1	P23142, P23142-2					2	DOWN	2 ↓	NV
Gelsolin *	P06396					2	DOWN	2 ↓	Tannetta et al 2014 (↔)					3	VAR	2 ↑, 1 ↓
Haptoglobin	P00738	2	DOWN	2 ↓	Andrson et al 2016 (↔)					2	VAR	1 ↑, 1 ↓	Gram et al 2015 (↓ ) Kristensen et al 2009 (↔) Rebelo et al 1996 (↑)
Heat Shock 70 Kda Protein 1A/1B	P0DMV8, P0DMV8, P08107					3	DOWN	3 ↓	NV
Placenta Growth Factor	P49763					2	DOWN	2 ↓	Tidwell et al 2001 (↓) Boucoiran et al 2013 (↓) Myers et al 2013 (↓) Kusanovic et al 2009 (↓) Erez et al 2008 (↓) Romero et al 2008 (↓)
Plasma Protease C1 Inhibitor	P05155	3	DOWN	3 ↓	NV									2	UP	2 ↑
Plastin-2	P13796	2	DOWN	2 ↓	NV					2	DOWN	2 ↓	NV
Serum Amyloid P-Component	P02743					2	DOWN	2 ↓	NV	2	DOWN	2 ↓
Von Willebrand Factor	P04275	2	DOWN	2 ↓	Clausen et al 2007 (↔)
ADAM12	O43184					2	UP	2 ↑	Spencer et al 2008 (↑)
Choriogonadotropin Subunit Beta	P01233	2	UP	2 ↑	Sharony et al 2018 (↔) Kim et al 2016 (↔) Spencer et al 2005 (↔) Mikat et al 2012 (↑) Farina et al 2011 (↓)					2	VAR	1 ↑, 1 ↓	Hsu et al 1994 (↑ in sPE, ↔ in mPE)
Collagen Alpha-1(I) Chain	P02452					2	UP	2 ↑	NV								3	VAR	2 ↑, 1 ↔
Complement Factor H-Related Protein 5	Q9BXR6	2	UP	2 ↑	NV
C-Reactive Protein, Pentraxin-Related	P02741	2	UP	2 ↑	Agostinis et al 2016 (↔)
Cyclin-Depend nt Kinase 8:Cyclin-C Complex	P49336					2	UP	2 ↑	NV
Endoglin	P17813					2	UP	2 ↑	Myers et al 2013 (↑) Kusanovic et al 2009 (↑) Erez et al 2008 (↑) Romero et al 2008 (↔) Rasanen et al 2010 (↔)
Fibronectin 1 *	P02751	2	UP	2 ↑	Madazli et al 2005 (↑ )					4	UP	4 ↑	Dogan et al 2014 (↑) Powers et al2008 (↑) Aydin et al 2004 (↑) Ostlund et al 2001 (↑) Shaarawy et al 1998 (↑) Paternoster et al 1996 (↑) Saleh et al 1992 (↑)	2	DOWN	2 ↓
Galectin-3-binding protein	Q08380	2	UP	2 ↑	NV
GTP-Binding Nuclear Protein Ran	P62826					2	UP	2 ↑	NV
Hemopexin *	P02790	2	UP	2 ↑	Anderson et al 2016 (↓ )	2	VAR	1 ↑, 1 ↓	NV	2	VAR	1 ↑, 1 ↓	Anderson et al 2018 (↓) Gilani et al 2017 (↓) Gram et al 2015 (↓) Bakker et al 2007 (↓)
Insulin-Like Growth Factor Binding Protein Complex Acid Labile Chain	P35858					2	UP	2 ↑	NV
Matrilysin	P09237					2	UP	2 ↑	NV
Peptidyl-Prolyl Cis-Trans Isomerase D	Q08752					2	UP	2 ↑	NV
Retinol-Binding Protein 4 *	P02753	2	UP	2 ↑	Nevalainen et al 2017 (↑) Mendla et al 2017 (↔ term PE,↑ pre-term PE) Kelly et al 2017 (↔) Fruscalzo et al 2013 (↔)					4	VAR	2 ↑, 2 ↓	Kelly et al 2017 (↔) Masuyama et al 2011 (↔) Stepan et al 2009 (↔) Seol et al 2011 (↓) Shangguan et al 2009 (↑)				2	VAR	1 ↑, 1 ↓
Actin Cytoplasmic 1	P60709													2	VAR	1 ↔, 1 ↓
Alpha-2-Antiplasmin	P08697	2	VAR	1 ↑, 1 ↓	NV
Alpha-2-HS-Glycoprotein *	P02765					3	VAR	2 ↑, 1 ↓	NV	4	VAR	2 ↑, 2 ↓	Sanhal et al 2016 (↑) Park et al 2011 (↑) Molvarec et al 2007 (↔) Molvarec et al 2009 (↑)
Alpha-2-Macroglobulin	P01023					3	VAR	2 ↑, 1 ↓	NV	2	DOWN	2 ↓	Molvarec et al 2007 (↔)
Angiotensinogen	P01019	2	VAR	1 ↑, 1 ↓	NV	3	VAR	2 ↑, 1 ↓	NV
Apolipoprotein A-I	P02647					4	VAR	2 ↑, 1 ↓, 1 ↔	Rosing et al 1989 (↓)					2	UP	2 ↑				2	DOWN	2 ↓
Apolipoprotein C-III	P02656					2	VAR	1 ↑, 1 ↓	NV	3	VAR	2 ↑, 1 ↓	Chalas et al 2002 (↑) Flood-Nichols et al 2001 (↓ sPE, ↔ mPE)
Apolipoprotein E	P02649					3	VAR	2 ↑, 1 ↓	NV	2	VAR	2 ↑	Serrano et al 2018 (↑) Chalas et al 2002 (↑)
Apolipoprotein H	P02749	2	VAR	1 ↑, 1 ↓	NV	2	VAR	1 ↑, 1 ↓	Yamamoto et al 1993 (↑)
Clusterin *	P10809					3	VAR	2 ↑, 1 ↓	NV	2	UP	2 ↑	Shin et al 2008 (↑)	2	VAR	1 ↑, 1 ↓
Complement Component 4B	P0C0L5					3	VAR	1 ↑, 2 ↓	NV	2	VAR	1 ↑, 1 ↓	Kestlerova et al 2012 (↓) Zhang et al 2011 (↓)	2	VAR	1 ↑, 1 ↓
Complement Component C3	P01024					2	VAR	1 ↑, 1 ↓	NV
Pregnancy-Zone Protein *	P20742	3	VAR	2 ↑, 1 ↓	NV					4	DOWN	4 ↓	NV
Serotransferrin	P02787	5	VAR	4 ↑, 1 ↓	NV
Transthyretin *	P02766					2	VAR	1 ↓, 1 ↔	Stubert et al 2016 (↔)	3	VAR	1 ↑, 2 ↓	NV
Vitamin D-Binding Protein *	P02774	2	VAR	1 ↑, 1 ↓	Tannetta et al 2014 (↔) Powe et al 2010 (↔)					2	VAR	1 ↑, 1 ↓	Tannetta et al 2014 (↔)				3	UP	3 ↑
Vitronectin	P04004	2	VAR	1 ↑, 1 ↓	NV	3	VAR	2 ↓, 1 ↔	NV	2	VAR	1 ↑, 1 ↓	Balci Ekmekci et al 2015 (↓)
Actin Cytoplasmic 2	P63261													2	VAR	1 ↑, 1 ↓
Aldose Reductase	P15121													2	VAR	1 ↑, 1 ↓
Alpha 1 Antitrypsin *	P01009													3	VAR	2 ↑, 1 ↓	3	UP	3 ↑
Alpha-Enolase Isoform Alpha *	P06733													4	VAR	3 ↑, 1 ↓
Alpha-Fetoprotein	P02771																			2	VAR	1 ↑, 1 ↓
AMBP Protein	P02760									2	UP	2 ↑
Annexin A4	P09525													2	UP	2 ↑
Annexin V	P08758													2	VAR	1 ↑, 1 ↓
Apolipoprotein A-II	P02652									2	DOWN	2 ↓
Apolipoprotein B-100	Q13787									4	DOWN	4 ↓
Apolipoprotein C-II	P02655									2	UP	2 ↑
Apolipoprotein-L1	O14791									2	DOWN	2 ↓
Complement Component C4	P08649													2	UP	2 ↑
C4B-Binding Protein Alpha Chain	P04003									3	VAR	1 ↑, 2 ↓	Mellembakken et al 2001 (↔)
Calnexin	P27824													3	DOWN	3 ↓
Carbonic Anhydrase 1	P00915, V9HWE3													2	UP	2 ↑
Catalase	P04040													2	UP	2 ↑
C-C Motif Chemokine 13	Q99616													2	VAR	1 ↑, 1 ↔
C-C Motif Chemokine 2	P13500													2	VAR	1 ↑, 1 ↔
C-C Motif Chemokine 7	P80098													2	UP	2 ↑
CD40L	P29965													2	VAR	1 ↑, 1 ↔
Ceruloplasmin *	P00450									2	UP	2 ↑	Sak et al 2018 (↑) Niolic et al 2016 (↑) Kristensen et al 2009 (↑) Guller et al 2008 (↑) Engin-Unstun et al 2005 (↑) Vitoratos et al 1999 (↑) Griffin et al 1983 (↑) Fattah et al 1976 (↑)
Chloride Intracellular Channel Protein 1	O00299													3	UP	3 ↑
Chloride Intracellular Channel Protein 3	O95833													3	UP	3 ↑
Chorionic Somatomammotropin Hormone	P01243									3	VAR	1 ↑, 2 ↓
Clathrin Heavy Chain	Q00610													2	DOWN	2 ↓
Collagen Alpha-1(III) Chain	P02461																2	UP	2 ↑
Complement C1q Subcomponent Subunit A	P02745									2	UP	2 ↑
Complement C1S Subcomponent	P09871													2	VAR	1 ↑, 1 ↔
Complement C5	P01031													2	VAR	1 ↑, 1 ↔
Complement Component 4A	P0C0L4									3	DOWN	1 ↑, 2 ↓
Complement Component C8 Beta Chain	P07358									2	UP	2 ↑
Complement Component C9	P02748									3	VAR	2 ↑, 1 ↓	Derzsy et al 2010 (↔) Mellembakken et al 2001 (↔)
Complement Factor H	P08603									2	UP	2 ↑
Complement Factor H-Related Protein 1	Q03591									2	VAR	1 ↑, 1 ↔
Cystatin-C	P01034d									2	UP	2 ↑
Endoplasmin	P14625													3	VAR	1 ↑, 2 ↓
Eotaxin	P51671													2	VAR	1 ↑, 1 ↔
F-Actin Capping Protein Alpha-1 Subunit	P52907													2	VAR	1 ↑, 1 ↓
Fibrinogen Alpha Chain *	P02671									2	UP	2 ↑	NV							2	VAR	1 ↑, 1 ↓
Ganglioside Gm2 Activator	P17900													2	UP	2 ↑
GLG-1R	P43220													2	UP	2 ↑
Glia-Derived Nexin Peptidase Inhibitor 7	P07093													2	DOWN	2 ↓
Glutathione Peroxidase 3	P22352									2	VAR	1 ↑, 1 ↓
Glutathione S-Transferase	P09211													2	VAR	1 ↑, 1 ↓
Glutathione S-Transferase Kappa 1	Q9Y2Q3													2	VAR	1 ↑, 1 ↓
Glyceraldehyde-3-Phosphate Dehydrogenase	P04406													2	UP	2 ↑
Granulocyte-Macrophage Colony-Stimulating Factor	P04141													2	VAR	1 ↑, 1 ↔
Heat Shock 70-Kda Protein	P11021													3	VAR	2 ↑, 1 ↓
Heat Shock 70Kda Protein 8	P11142													4	DOWN	4 ↓
Heat Shock Protein 27 *	P04792													6	UP	6 ↑
Hemoglobin Subunit Beta *	P68871																2	UP	2 ↑
Hemoglobin Subunit Gamma-1	P69891													2	VAR	1 ↑, 1 ↓
Hemoglobin Subunit Gamma-2	P69892													2	VAR	1 ↑, 1 ↓
Histidine-Rich Glycoprotein *	P04196									3	UP	3 ↑	NV
IL-10	P22301													2	VAR	1 ↑, 1 ↔
IL-13	P42203													2	VAR	1 ↑, 1 ↔
IL-8	P10145													2	VAR	2 ↔
IL-9	P15248													2	VAR	1 ↑, 1 ↔
Integrin Alpha 10	O75578													2	VAR	1 ↑, 1 ↔
Interleukin-1 Beta	P01584													3	VAR	1 ↑, 1 ↓, 1 ↔
Interleukin-1 Ra	P01590													2	VAR	1 ↑, 1 ↔
Interleukin-11	P20809													2	VAR	1 ↑, 1 ↔
Interleukin-16	Q14005													2	VAR	1 ↑, 1 ↔
Interleukin-18	Q14116													2	UP	2 ↑
Interleukin-1Α	P01583													2	VAR	2 ↔
Interleukin-2	P60568													2	VAR	2 ↔
Interleukin-3	P08700													2	VAR	2 ↔
Interleukin-4	P05112													2	UP	2 ↑
Interleukin-5	P05113													2	VAR	1 ↑, 1 ↔
Interleukin-6	P05231													2	VAR	1 ↑, 1 ↔
Interleukin-7	P13232													2	UP	2 ↑
Lamin-B1	P20700													2	DOWN	2 ↓
Leptin	P41159													2	VAR	1 ↑, 1 ↔
L-Lactate Dehydrogenase B Chain	P07195													2	VAR	1 ↑, 1 ↓
Lysozyme C	P61626									2	UP	2 ↑
Peroxiredoxin 3	P30048													2	DOWN	2 ↓
Peroxiredoxin-2	P32119													4	VAR	3 ↑, 1 ↓
Phosphoglycerate Mutase 1	P18669													2	VAR	1 ↑, 1 ↓
Pregnancy-Specific Beta-1-Glycoprotein 1	P11464									3	DOWN	3 ↓
Prelamin-A/C	P02545													2	VAR	1 ↑, 1 ↓
Procathepsin	P09668													2	VAR	1 ↑, 1 ↔
Prohibitin	P35232													2	VAR	1 ↑, 1 ↓
Properdin	P27918									2	UP	2 ↑
Prostate-Specific Antigen	P07288													2	VAR	2 ↔
Protein Disulfide-Isomerase	P07237													2	VAR	1 ↑, 1 ↓
Protein Glutamine Gamma Glutamyltransferase 2	P21980													2	DOWN	2 ↓
Receptor-Type Tyrosine-Protein Phosphatase Gamma	P23470									2	DOWN	2 ↓
Rho-GDP Dissociation Inhibitor 2	P52566													2	VAR	1 ↑, 1 ↓
Serum Albumin *	P02768													4	VAR	1 ↑, 3 ↓	2	UP	2 ↑
Serum Amyloid A Protein	P0DJI9									2	DOWN	2 ↓
Serum Amyloid A-4 Protein	P35542									2	DOWN	2 ↓
Superoxide Dismutase	P00441													2	VAR	1 ↑, 1 ↓
Transferrin Receptor-1	P02786													2	VAR	1 ↑, 1 ↓
Transforming Growth Factor Beta-1	P01137													2	VAR	2 ↔
Transgelin-2	P37802													2	VAR	1 ↑, 1 ↓
Tripeptidyl Peptidase I	O14773													2	DOWN	2 ↓
Tubulin Beta Chain	P07437													2	DOWN	2 ↓
Tumor Necrosis Factor Ligand Superfamily Member 1	P01374													2	VAR	1 ↑, 1 ↔
Tumor Necrosis Factor	P01375													2	UP	2 ↑
Tyrosine Protein Kinase JAK3	P52333													2	VAR	1 ↑, 1 ↔
Uromodulin	P07911																2	VAR	1 ↑, 1 ↔
Vascular Endothelial Gorwth Factor 3	P35916									2	DOWN	2 ↓
Vascular Endothelia Growth Factor A	P15692													2	VAR	1 ↑, 1 ↔
Vimentin	P08670													3	VAR	2 ↓, 1 ↔
Abbreviations
UP: up-regulated proteins, DOWN: down-regulated proteins, VAR: variable, NV: Not validated
Up arrow (↑): indcates datasets supporting up-regulated proteins, Down arrow (↓): indcatesdatasets supporting down-regulated proteins, Left Right arrow (↔): indcates datasets of conflicting protein abundance
