# Supplementary material for: Using proteomics to advance the search for potential biomarkers for preeclampsia: A systematic review and meta-analysis
Source: PLoS One. 2019 Apr 5;14(4):e0214671. doi: 10.1371/journal.pone.0214671 (PMC6450632; doi:10.1371/journal.pone.0214671)
Supplement: S7 Table — An additional search of the literature was undertaken to identify any studies using non-proteomic techniques in which any of the 19 differentially expressed proteins were examined. The results of this search are tabulated. (XLSX) [file pone.0214671.s008.xlsx]

## Sheet: S7
S7 Table. Independent validation of common differentially expressed proteins An additional search of the literature was undertaken to identify any studies using non-proteomic techniques in which any of the 19 differentially expressed proteins were examined. The results of this search are tabulated.
Protein and known function	Reference	Method	Patient number	Sample	Trimester	Protein expression in PE compared to Control pregnancy
Alpha 1 Antitrypsin
Acute Phase Response, cytoprotective role in vascular endothelial cell by suppressing oxidative stress	Catarino et al 2012	ELISA	Control n=42 PE n=46	UCB	3	Increased
	Gow et al 1983	IA	Control n=18 PE n=18	Blood (Serum)	NR	No difference
	Feng et al 2016	ELISA	Control n=120 PE n=89	Placenta Blood	3	Decreased in Placenta and Blood
	Feng et al 2012	ELISA	Control n=30 EOPE n=30 LOPE n=30	Blood (Serum)	3	Decreased in Blood
	Condie et al 1976	IA	Control n=48 PE n=12	Blood (Serum)	1,2,3	No difference
	Espana et al 1991	IA	Control n=18-47 (1T n=18, 2T n=33, 3T n=27) PE n=14	Blood (Plasma)	3	Increased
	Twina et al 2012	ELISA	Control n=18 sPE n=23	Blood (Serum)	3	Decreased
Alpha-2-HS Glycoprotein
Acute Phase Response, promotes endocytosis, possesses opsonic properties and influences the mineral phase of bone	Sanhal et al 2016	IA	Control n=19 EOPE n=24	Blood (Plasma)	3	Decreased in EOPE
	Sanhal et al 2016	IA	Control n=31 LOPE n=36	Blood (Plasma)	3	Increased in LOPE
	Liu et al 2011	WB	Control n=5 PE n=5	Blood (Serum)	3	Increased
	Molvarec et al 2009	IA	Control n=127 PE n=93	Blood (Serum)	3	Decreased
	Molvarec et al 2007	IA	Control n=20 sPE n=20	Blood (Serum)	3	No change between control and sPE
Alpha Enolase
Multifunctional enzyme role in glycolysis, growth control, hypoxia tolerance and may function in the intravascular and pericellular fibrinolytic system	Insufficent data
Ceruloplasmin
Acute Phase Response, involved in iron transport across the cell membrane and, fetal lung development or pulmonary antioxidant defense	Niolic et al 2016	TA	Control n=60 PE n=32	Blood (Serum)	3	Increased
	Engin-Ustun et al 2005	TA	Control n=30 PE n=30	Blood (Serum)	3	Increased
	Griffin et al 1983	IA	Control n=18 PE n=15	Blood (Plasma)	3	Increased
	Fattah et al 1976	IA	Control n=10 PE n=10	Maternal Blood Cord Blood Placenta	3	Increased No Change Increased
	Guller et al 2008	qPCR	Control n=7 PE n=9	Placenta	3	Increased
	Vitoratos et al 1999	IA	Control n=15 PE n=15	Blood (Serum)	3	Increased
	Mistry et al 2015	ELISA	Control n=472 PE n=244	Blood (Plasma)	2	Increased
	Dey et al 2013	IA	Control n=282 PE n=24	Blood (Serum)	1,2	Increased during 18-20 weeks of gestation
	Sak et al 2018	TA	Control n=48 PE n=71	Blood (Serum)	NR	Increased
Clusterin
Prevents stress-induced aggregation of blood plasma proteins	Oztas et al 2016	ELISA	Control n=39 PE n=47	Blood (Serum)	2	Increased
	Blumenstein et al 2012	ELISA	Control n=39 PE n=20 PE and SGA n=20	Blood (Plasma)	2	No difference in PE. Increased in women with SGA and PE.
	Blumenstein et al 2009	WB	Control n=6 PE n=6	Blood (Plasma)	2	No difference
	Shin et al 2008	WB	Control n=8 PE n=8	Placenta	3	Increased
	Lopez-Hernandez et al 2016	IA	Control n=47 PE n=17	Urine	1,2	No difference
Fibrinogen (alpha, beta, and gamma)
Acute Phase Response, major function in hemostasis as one of the primary components of blood clots	Chen et al 2017	CA	Control n= 188 PE n=125	Blood (Plasma)	3	Decreased
	Ali-ofi et al 2014	ELISA	Control n= 10-17 PE n=10-17	Blood (Plasma)	NR	No difference
	Condie et al 1976	CA	Control n=48 PE n=12	Blood (Plasma)	1,2,3	No difference
	Blumenstein et al 2009	WB	Control n=6 PE n=6	Blood (Plasma)	2	Increased
	Paternoster et al 1996	TA	Control n=18 PE n=19	Blood (Plasma)	3	No difference
	Wardle et al 1969	CA	Control n=20 PE n=23	Blood (Plasma)	3	No difference
	Portelinha et al 2009	Automated Electrophoresis	Control n=54 PE n=65	Blood (Plasma)	3	No difference
	Karehed et al 2010	ELISA, IHC	Control n= 16 PE n=19	Blood (Plasma) Placenta	3	Increased in EOPE. No difference in LOPE Decreased in EOPE. No difference in LOPE
Fibronectin 1
Involved in cell adhesion, cell motility, opsonization, wound healing, and maintenance of cell shape	Powers et al 2008	ELISA	Control n=605 PE n=187	Blood (Plasma)	3	Increased
	Paternoster etl al 1996	TA	Control n=18 PE n=19	Blood (Plasma)	3	Increased
	Aydin et al 2004	ELISA	Control n=34 PE n=35	Blood (Plasma)	3	Increased
	Shaarawy et al 1998	IA	Control n=20 PE n=35	Blood (Serum)	3	Increased
	Dogan et al 2014	ELISA	Control n=80 LOPE n=37 EOPE n=43	Blood (Serum)	3	Increased in LOPE and EOPE
	Pan et al 2015	WB	Control n=3 PE n=3	Umbilical artery	3	Increased
	Ali-ofi et al 2014	ELISA	Control n= 10-17 PE n=10-17	Blood (Plasma)	NR	No difference
	Ostlund et al 2001	TA	Control n=228 mPE n=6	Blood (Plasma)	2,3	Increased as early as 16 weeks of gestation
	Madazli et al 2005	IA	Control n=108 PE n=14	Blood (Serum)	1	Increased
	Bodova et al 2011	ELISA	Control n=89 PE n=13	Blood (Plasma)	2	Increased
Gelsolin
Inhibitor of syncytiotrophoblast extracellular vesicle shedding in pregnancy	Nadkarni et al 2016	ELISA	Control n= 17 PE n=17	Blood (Plasma)	3	Decreased
	Romao et al 2014	ELISA	Control n= 40 PE n=60	Blood (Serum)	NR	No difference
	Blumenstein et al 2009	WB	Control n=6 PE n=6	Blood (Plasma)	2	No difference
	Tannetta et al 2014	ELISA	Control n= 10 PE n=10	Blood (Plasma)	1,2,3	No difference
Heat Shock Protein 27
Plays a role in stress resistance and actin organization	Abdulsid et al 2014	WB, qPCR	Control n=6 PE n=6	Placenta	3	Increased
	Jin et al 2008	WB	Control n=8 PE n=8	Trophoblast	3	Increased
	Shin et al 2011	WB, IHC	Control n=10 PE n=10	Placenta	3	Increased
	Hromadnikova et al 2015	qPCR	Control n=42 PE n=95	Placenta Blood	3	Increased in placenta No difference in blood
	Hromadnikova et al 2016	q-PCR	Control n=39 PE n=78	Blood (Plasma)	NR	No difference
Hemoglobin Subunit Beta
Involved in oxygen transport from the lung to the various peripheral tissues.	Insufficent data	qRT-PCR	Control n=164 PE n=43	Blood (Plasma)	3	Increased
Hemopexin
Acute Phase Response, binds heme and transports it to the liver for breakdown and iron recovery	Bakker et al 2007	IA	Control n= 10 PE n=9	Blood (Plasma)	3	Decreased
	Anderson et al 2018	IA	Control n= 46 PE n=89	Blood (Serum)	3	Decreased
	Anderson et al 2016	ELISA	Control n= 347 PE n=86	Blood (Serum)	1	Decreased
	Gram et al 2015	ELISA	Control n= 47 PE n=74	Blood (Plasma)	3	Decreased
Histidine-Rich Glycoprotein
Involved in regulation of many processes such as immune complex and pathogen clearance, cell chemotaxis, cell adhesion, angiogenesis, coagulation and fibrinolysis.	Aksornphusitaphong et al 2018	ELISA	Control n= 309 PE n=18	Blood (Serum)	1	No difference
	Bolin et al 2012	ELISA	Control n= 86 PE n=89	Blood (Serum)	1	No difference between PE and control. Preterm PE have decreased levels compared to control
	Bolin et al 2011	ELISA	Control n= 44 PE n=20	Blood (Serum)	1,2,3	lower at 10, 25 and 28 weeks' gestation but not 22 and 37 weeks
	Karehed et al 2010	IHC	Control n= 16 PE n=19	Placenta	3	Increased in EOPE (in the endothelium and stroma) No difference in LOPE
	Halbmayer et al 1992	IA	Control n= 55 PE n=32	Blood (Plasma)	3	No difference
Pregnancy-Zone Protein
Protease inhibitors and modulates T-helper cells and/or extracellular chaperones	Insufficient data
Retinol-Binding Protein 4
Acute Phase Response, mediates retinol transport in blood plasma and involved in acute phase response	Masuyama et al 2011	ELISA	Control n=60 PE n=60	Blood	2,3	No difference
	Seol et al 2011	ELISA	Control n=16 PE n=16	Blood (Serum) UCB (Serum)	3	Decreased Decreased
	Shangguan et al 2009	ELISA	Control n=27 PE n=26	Blood (Serum)	3	Increased
	Liu et al 2011	WB	Control n=5 PE n=5	Blood (Serum)	3	Decreased
	Lu et al 2016	ELISA, IHC, qRT-PCR	Control n=60 PE n=69	Blood (Serum)	3	Decreased
	Kelly et al 2017	ELISA	Control n=19 PE (with Type 1 diabetes mellitus) n=23	Blood (Plasma)	1,2,3	No difference during first and third trimester Decreased during second trimester
	Zhang et al 2017	ELISA	Control n=33 PE n=30	Blood (Plasma)	3	No changes
	Vaisbuch et al 2010	ELISA	Control n= 134 PE n=104	Blood (Plasma)	3	Increased
	Fruscalzo et al 2013	ELISA	Control n= 14 PE n=11	Blood (Serum)	1	No difference
	Stepan et al 2009	ELISA	Control n=20 PE n=16	Blood	3	No difference
	Mendola et al 2017	ELISA	Control n=136 PE n=167	Blood	1,2,3	Increased in preterm PE
	Yliniemi et al 2015	IA	Control n= 742 EOPE n=65	Blood (Serum)	1	Increased in EOPE
Serum Albumin
Acute Phase Response, involved in the regulation of the colloidal osmotic pressure of blood	Gojnic et al 2004	NR	Control n= 20 mPE n=20 sPE n=20	Blood (Serum)	3	No change in mPE. Decreased in sPE
	Dai et al 2016	NR	Control n= 125 PE n=109	Blood	3	Decreased
	Lopez-Hernandez et al 2016	IA	Control n=47 PE n=17	Urine	1,2	No change
Transthyretin
Acute Phase Response, involved in transportation of thyroxine	Fruscalzo et al 2012	IHC	Control n=5 PE (with FGR) n=4	Placenta	3	Increased
	Fruscalzo et al 2013	ELISA	Control n= 14 PE n=11	Blood (Serum)	1	No change
	Vascotto et al 2007	IHC	Control n= 5 sPE n=5	Amniotic Fluid	2	Increased
	Zhu et al 2014	ELISA, WB	Control n=37 sPE n=43	Blood	2,3	Decreased
	Zhu et al 2014	IHC	Control n=6 sPE n=8	Placenta	3	Decreased (Syncitiotrophoblast layer)
	Liu et al 2011	WB	Control n=5 PE n=5	Blood (Serum)	3	Decreased
	Stubert et al 2016	ELISA	Control n=49 PE n=13	Blood (Serum)	2	No Change
	Chockalingam et al 1987	IA	Control n= 14 PE (with FGR) n=9	UCB (Serum)	3	Increased
	Tong et al 2017	WB, IF, ELISA and qPCR	Control n=8 PE n=8	Placenta	3	Increased
Vitamin D-Binding Protein
Involved in vitamin D transport and storage	Tannetta et al 2014	ELISA	Control n= 10 PE n=10	Blood (Plasma)	1,2,3	No difference
	Powe et al 2010	ELISA	Control n= 131 PE n=39	Blood (Serum)	1	No difference
	Ma et al 2012	IHC, WB	Control n= 11 PE n=11	Placenta	3	Decreased
